# Supplementary material for: Challenges in reporting pathogenic/potentially pathogenic variants in 94 cancer predisposing genes - in pediatric patients screened with NGS panels
Source: Sci Rep. 2020 Jan 14;10:223. doi: 10.1038/s41598-019-57080-9 (PMC6959212; doi:10.1038/s41598-019-57080-9)
Supplement: Supplementary file 2 — Annotated variants after filering (n=126). [file 41598_2019_57080_MOESM2_ESM.xlsx]

## Sheet: title page
Title: Challenges in reporting pathogenic/potentially pathogenic variants in 94 cancer predisposing genes - in pediatric patients screened with NGS panels
Authors: Adela Chirita-Emandi1,2* MD,PhD, Nicoleta Andreescu1,2* MD,PhD, Cristian G. Zimbru1,3 PhD, Paul Tutac1,2MD, Smaranda Arghirescu4,5 MD,PhD, Margit Serban5 MD,PhD, Maria Puiu1,2 MD,PhD
1. Center of Genomic Medicine, Medical Genetics Discipline, University of Medicine and Pharmacy “Victor Babes” Timisoara, 300041, Romania
2. Regional Center of Medical Genetics Timis, Clinical Emergency Hospital for Children “Louis Turcanu” Timisoara, 300011, Romania
3. Politehnica University Timisoara Faculty of Automatics and Computer Science, 300006, Romania
4. Pediatric Department, University of Medicine and Pharmacy “Victor Babes” Timisoara, 300041, Romania
5. Onco-hematology department, Clinical Emergency Hospital for Children “Louis Turcanu” Timisoara, 300011, Romania
*Equal contribution

## Sheet: candidate variants
Supplementary table 1 Annotated Candidate variants (using HGVS nomenclature) in cancer-susceptibility genes observed in the cohort after filtering.
ID	Chr	Start	End	Ref	Alt	in house_frequency	Func.refGene	Gene.refGene	ExonicFunc.refGene	AAChange.refGene	Gene_full_name.refGene	Function_description.refGene	Disease_description.refGene	Tissue_specificity(Uniprot).refGene	Expression(egenetics).refGene	Expression(GNF/Atlas).refGene	P(HI).refGene	P(rec).refGene	RVIS.refGene	RVIS_percentile.refGene	GDI.refGene	GDI-Phred.refGene	ExAC_ALL	ExAC_AFR	ExAC_AMR	ExAC_EAS	ExAC_FIN	ExAC_NFE	ExAC_OTH	ExAC_SAS	gnomAD_genome_ALL	gnomAD_genome_AFR	gnomAD_genome_AMR	gnomAD_genome_ASJ	gnomAD_genome_EAS	gnomAD_genome_FIN	gnomAD_genome_NFE	gnomAD_genome_OTH	CLNALLELEID	CLNDN	CLNDISDB	CLNREVSTAT	CLNSIG	CADD13_RawScore	CADD13_PHRED	SIFT_score	SIFT_converted_rankscore	SIFT_pred	Polyphen2_HDIV_score
285260	chr10	88683229	88683229	G	T	0.0068	exonic	BMPR1A	nonsynonymous SNV	BMPR1A:NM_004329:exon12:c.G1439T:p.R480L	bone morphogenetic protein receptor type 1A	FUNCTION: On ligand binding, forms a receptor complex consisting of two type II and two type I transmembrane serine/threonine kinases. Type II receptors phosphorylate and activate type I receptors which autophosphorylate, then bind and activate SMAD transcriptional regulators. Receptor for BMP2 and BMP4. Positively regulates chondrocyte differentiation through GDF5 interaction (By similarity). {E…	DISEASE: Polyposis syndrome, mixed hereditary 2 (HMPS2) [MIM:610069]: A disease is characterized by atypical juvenile polyps, colonic adenomas, and colorectal carcinomas. Note=The disease is caused by mutations affecting the gene represented in this entry.; DISEASE: Note=A microdeletion of chromosome 10q23 involving BMPR1A and PTEN is a cause of chromosome 10q23 deletion syndrome, which shows ove…	TISSUE SPECIFICITY: Highly expressed in skeletal muscle.;	unclassifiable (Anatomical System);heart;hypothalamus;colon;parathyroid;blood;skin;skeletal muscle;breast;pancreas;whole body;larynx;thyroid;placenta;duodenum;testis;head and neck;cervix;germinal center;kidney;brain;	superior cervical ganglion;ciliary ganglion;atrioventricular node;	0.98203	0.5392	-0.404033	26.5334	3489.79	11.3781	.	.	.	.	.	.	.	.	.	.	.	.	.	.	.	.	233834	Hereditary_cancer-predisposing_syndrome|Juvenile_polyposis_syndrome	MedGen:C0027672,SNOMED_CT:699346009|MedGen:C0345893,OMIM:174900,Orphanet:ORPHA2929,Orphanet:ORPHA329971,SNOMED_CT:9273005	criteria_provided,_multiple_submitters,_no_conflicts	Uncertain_significance	7.3175	34	0	0.912	D	1
332492	chr17	41244614	41244614	-	T	0.0068	exonic	BRCA1	stopgain	BRCA1:NM_007297:exon9:c.2792dupA:p.Y931fs*0,BRCA1:NM_007294:exon10:c.2933dupA:p.Y978fs*0,BRCA1:NM_007300:exon10:c.2933dupA:p.Y978fs*0	breast cancer 1	FUNCTION: E3 ubiquitin-protein ligase that specifically mediates the formation of 'Lys-6'-linked polyubiquitin chains and plays a central role in DNA repair by facilitating cellular responses to DNA damage. It is unclear whether it also mediates the formation of other types of polyubiquitin chains. The E3 ubiquitin-protein ligase activity is required for its tumor suppressor function. The BRCA1-B…	DISEASE: Breast cancer (BC) [MIM:114480]: A common malignancy originating from breast epithelial tissue. Breast neoplasms can be distinguished by their histologic pattern. Invasive ductal carcinoma is by far the most common type. Breast cancer is etiologically and genetically heterogeneous. Important genetic factors have been indicated by familial occurrence and bilateral involvement. Mutations a…	TISSUE SPECIFICITY: Isoform 1 and isoform 3 are widely expressed. Isoform 3 is reduced or absent in several breast and ovarian cancer cell lines.;	unclassifiable (Anatomical System);lymph node;ovary;islets of Langerhans;colon;skin;skeletal muscle;breast;bile duct;prostate;lung;endometrium;bone;placenta;visual apparatus;liver;testis;cervix;spleen;germinal center;kidney;brain;mammary gland;stomach;	dorsal root ganglion;superior cervical ganglion;testis;appendix;tumor;ciliary ganglion;atrioventricular node;pons;skeletal muscle;	0.99897	0.94795	0.464695	78.5975	3823.01	12.1541	.	.	.	.	.	.	.	.	.	.	.	.	.	.	.	.	237833	Hereditary_breast_and_ovarian_cancer_syndrome|Breast-ovarian_cancer,_familial_1|not_provided	MeSH:D061325,MedGen:C0677776,Orphanet:ORPHA145|MedGen:C2676676,OMIM:604370|MedGen:CN517202	reviewed_by_expert_panel	Pathogenic	.	.	.	.	.	.
332492	chr17	41246702	41246705	TGAG	-	0.0068	exonic	BRCA1	frameshift deletion	BRCA1:NM_007297:exon9:c.702_705del:p.S235Yfs*14,BRCA1:NM_007294:exon10:c.843_846del:p.S282Yfs*14,BRCA1:NM_007300:exon10:c.843_846del:p.S282Yfs*14	breast cancer 1	FUNCTION: E3 ubiquitin-protein ligase that specifically mediates the formation of 'Lys-6'-linked polyubiquitin chains and plays a central role in DNA repair by facilitating cellular responses to DNA damage. It is unclear whether it also mediates the formation of other types of polyubiquitin chains. The E3 ubiquitin-protein ligase activity is required for its tumor suppressor function. The BRCA1-B…	DISEASE: Breast cancer (BC) [MIM:114480]: A common malignancy originating from breast epithelial tissue. Breast neoplasms can be distinguished by their histologic pattern. Invasive ductal carcinoma is by far the most common type. Breast cancer is etiologically and genetically heterogeneous. Important genetic factors have been indicated by familial occurrence and bilateral involvement. Mutations a…	TISSUE SPECIFICITY: Isoform 1 and isoform 3 are widely expressed. Isoform 3 is reduced or absent in several breast and ovarian cancer cell lines.;	unclassifiable (Anatomical System);lymph node;ovary;islets of Langerhans;colon;skin;skeletal muscle;breast;bile duct;prostate;lung;endometrium;bone;placenta;visual apparatus;liver;testis;cervix;spleen;germinal center;kidney;brain;mammary gland;stomach;	dorsal root ganglion;superior cervical ganglion;testis;appendix;tumor;ciliary ganglion;atrioventricular node;pons;skeletal muscle;	0.99897	0.94795	0.464695	78.5975	3823.01	12.1541	.	.	.	.	.	.	.	.	.	.	.	.	.	.	.	.	32722	Hereditary_breast_and_ovarian_cancer_syndrome|Hereditary_cancer-predisposing_syndrome|Breast-ovarian_cancer,_familial_1|Breast_and/or_ovarian_cancer|not_provided	MeSH:D061325,MedGen:C0677776,Orphanet:ORPHA145|MedGen:C0027672,SNOMED_CT:699346009|MedGen:C2676676,OMIM:604370|MedGen:CN221562|MedGen:CN517202	reviewed_by_expert_panel	Pathogenic	.	.	.	.	.	.
353279	chr13	32937671	32937671	G	A	0.0068	splicing	BRCA2	.	BRCA2:NM_000059:exon18:c.8331+1G>A	breast cancer 2	FUNCTION: Involved in double-strand break repair and/or homologous recombination. Binds RAD51 and potentiates recombinational DNA repair by promoting assembly of RAD51 onto single-stranded DNA (ssDNA). Acts by targeting RAD51 to ssDNA over double-stranded DNA, enabling RAD51 to displace replication protein-A (RPA) from ssDNA and stabilizing RAD51-ssDNA filaments by blocking ATP hydrolysis. Part o…	DISEASE: Breast cancer (BC) [MIM:114480]: A common malignancy originating from breast epithelial tissue. Breast neoplasms can be distinguished by their histologic pattern. Invasive ductal carcinoma is by far the most common type. Breast cancer is etiologically and genetically heterogeneous. Important genetic factors have been indicated by familial occurrence and bilateral involvement. Mutations a…	TISSUE SPECIFICITY: Highest levels of expression in breast and thymus, with slightly lower levels in lung, ovary and spleen.;	.	.	0.97144	0.70346	3.73188	99.5872	775.598	5.51436	.	.	.	.	.	.	.	.	.	.	.	.	.	.	.	.	46710	Hereditary_cancer-predisposing_syndrome|Breast-ovarian_cancer,_familial_2|not_provided	MedGen:C0027672,SNOMED_CT:699346009|MedGen:C2675520,OMIM:612555|MedGen:CN517202	criteria_provided,_multiple_submitters,_no_conflicts	Pathogenic/Likely_pathogenic	5.72052	26.9	.	.	.	.
364841	chr16	89877468	89877468	G	A	0.0068	exonic	FANCA	stopgain	FANCA:NM_000135:exon4:c.C295T:p.Q99X,FANCA:NM_001018112:exon4:c.C295T:p.Q99X,FANCA:NM_001286167:exon4:c.C295T:p.Q99X	Fanconi anemia complementation group A	FUNCTION: DNA repair protein that may operate in a postreplication repair or a cell cycle checkpoint function. May be involved in interstrand DNA cross-link repair and in the maintenance of normal chromosome stability.;	DISEASE: Fanconi anemia, complementation group A (FANCA) [MIM:227650]: A disorder affecting all bone marrow elements and resulting in anemia, leukopenia and thrombopenia. It is associated with cardiac, renal and limb malformations, dermal pigmentary changes, and a predisposition to the development of malignancies. At the cellular level it is associated with hypersensitivity to DNA-damaging agents…	.	ovary;colon;parathyroid;fovea centralis;choroid;skin;retina;bone marrow;uterus;prostate;optic nerve;frontal lobe;endometrium;bone;thyroid;testis;germinal center;brain;bladder;tonsil;unclassifiable (Anatomical System);amygdala;heart;islets of Langerhans;urinary;blood;lens;skeletal muscle;bile duct;breast;pancreas;lung;epididymis;placenta;macula lutea;visual apparatus;liver;spleen;cervix;kidney;mam…	superior cervical ganglion;testis - interstitial;testis - seminiferous tubule;temporal lobe;tumor;testis;trigeminal ganglion;parietal lobe;	0.23385	0.24341	-0.101295	45.6653	1788.01	7.80511	.	.	.	.	.	.	.	.	.	.	.	.	.	.	.	.	358391	Fanconi_anemia,_complementation_group_A	MedGen:C3469521,OMIM:227650	criteria_provided,_single_submitter	Pathogenic	8.03637	35	.	.	.	.
293993	chr9	98011537	98011537	G	A	0.0137	exonic	FANCC	stopgain	FANCC:NM_000136:exon2:c.C37T:p.Q13X,FANCC:NM_001243743:exon2:c.C37T:p.Q13X,FANCC:NM_001243744:exon2:c.C37T:p.Q13X	Fanconi anemia complementation group C	FUNCTION: DNA repair protein that may operate in a postreplication repair or a cell cycle checkpoint function. May be implicated in interstrand DNA cross-link repair and in the maintenance of normal chromosome stability. Upon IFNG induction, may facilitate STAT1 activation by recruiting STAT1 to IFNGR1. {ECO:0000269|PubMed:11520787}.;	DISEASE: Fanconi anemia complementation group C (FANCC) [MIM:227645]: A disorder affecting all bone marrow elements and resulting in anemia, leukopenia and thrombopenia. It is associated with cardiac, renal and limb malformations, dermal pigmentary changes, and a predisposition to the development of malignancies. At the cellular level it is associated with hypersensitivity to DNA-damaging agents,…	TISSUE SPECIFICITY: Ubiquitous.;	smooth muscle;colon;fovea centralis;choroid;skin;retina;prostate;optic nerve;frontal lobe;endometrium;larynx;testis;germinal center;brain;unclassifiable (Anatomical System);cartilage;lens;skeletal muscle;pancreas;lung;placenta;macula lutea;visual apparatus;liver;spleen;head and neck;kidney;mammary gland;stomach;	dorsal root ganglion;superior cervical ganglion;liver;ciliary ganglion;atrioventricular node;pons;trigeminal ganglion;skeletal muscle;cerebellum;	0.07462	0.51811	0.354633	74.5813	244.222	3.37227	8.277e-06	0	0	0	0	1.506e-05	0	0	.	.	.	.	.	.	.	.	27085	Fanconi_anemia|Fanconi_anemia,_complementation_group_C|not_provided	MedGen:C0015625,Orphanet:ORPHA84,SNOMED_CT:30575002|MedGen:C3468041,OMIM:227645|MedGen:CN517202	criteria_provided,_multiple_submitters,_no_conflicts	Pathogenic/Likely_pathogenic	10.3446	36	.	.	.	.
338888	chr8	90983442	90983446	TTTGT	-	0.0068	exonic	NBN	frameshift deletion	NBN:NM_002485:exon6:c.657_661del:p.K219Nfs*15,NBN:NM_001024688:exon7:c.411_415del:p.K137Nfs*15	nibrin	FUNCTION: Component of the MRE11-RAD50-NBN (MRN complex) which plays a critical role in the cellular response to DNA damage and the maintenance of chromosome integrity. The complex is involved in double-strand break (DSB) repair, DNA recombination, maintenance of telomere integrity, cell cycle checkpoint control and meiosis. The complex possesses single-strand endonuclease activity and double-str…	DISEASE: Nijmegen breakage syndrome (NBS) [MIM:251260]: A disorder characterized by chromosomal instability, radiation sensitivity, microcephaly, growth retardation, immunodeficiency and predisposition to cancer, particularly to lymphoid malignancies. {ECO:0000269|PubMed:9590180}. Note=The disease is caused by mutations affecting the gene represented in this entry.; DISEASE: Breast cancer (BC) [M…	TISSUE SPECIFICITY: Ubiquitous. Expressed at high levels in testis.;	ovary;umbilical cord;colon;parathyroid;fovea centralis;choroid;skin;retina;bone marrow;uterus;prostate;optic nerve;endometrium;larynx;bone;thyroid;pituitary gland;testis;germinal center;brain;bladder;unclassifiable (Anatomical System);cartilage;heart;islets of Langerhans;blood;lens;skeletal muscle;breast;lung;placenta;macula lutea;liver;hypopharynx;head and neck;kidney;mammary gland;stomach;	amygdala;dorsal root ganglion;medulla oblongata;superior cervical ganglion;testis - interstitial;subthalamic nucleus;ciliary ganglion;atrioventricular node;pons;trigeminal ganglion;parietal lobe;skeletal muscle;	0.84431	0.65315	1.64435	96.1665	2534.24	9.39528	0.0002	0	8.789e-05	0	0.0002	0.0003	0	0	0.0003	0	0	0	0	0	0.0005	0	21979	Microcephaly|Lissencephaly|Ovarian_Neoplasms|Hereditary_cancer-predisposing_syndrome|Microcephaly,_normal_intelligence_and_immunodeficiency|Breast-ovarian_cancer,_familial_1|not_provided	Human_Phenotype_Ontology:HP:0000252,MedGen:C4551563|Human_Phenotype_Ontology:HP:0001339,MedGen:C0266463,Orphanet:ORPHA48471,SNOMED_CT:204036008|MeSH:D010051,MedGen:CN236629|MedGen:C0027672,SNOMED_CT:699346009|MedGen:C0398791,OMIM:251260,Orphanet:ORPHA647,SNOMED_CT:234638009|MedGen:C2676676,OMIM:604370|MedGen:CN517202	criteria_provided,_multiple_submitters,_no_conflicts	Pathogenic	.	.	.	.	.	.
304448	chr16	23649405	23649405	-	T	0.0068	exonic	PALB2	frameshift insertion	PALB2:NM_024675:exon2:c.93dupA:p.L32Tfs*9	partner and localizer of BRCA2	FUNCTION: Plays a critical role in homologous recombination repair (HRR) through its ability to recruit BRCA2 and RAD51 to DNA breaks. Strongly stimulates the DNA strand-invasion activity of RAD51, stabilizes the nucleoprotein filament against a disruptive BRC3-BRC4 polypeptide and helps RAD51 to overcome the suppressive effect of replication protein A (RPA). Functionally cooperates with RAD51AP1…	DISEASE: Breast cancer (BC) [MIM:114480]: A common malignancy originating from breast epithelial tissue. Breast neoplasms can be distinguished by their histologic pattern. Invasive ductal carcinoma is by far the most common type. Breast cancer is etiologically and genetically heterogeneous. Important genetic factors have been indicated by familial occurrence and bilateral involvement. Mutations a…	.	unclassifiable (Anatomical System);lymphoreticular;lymph node;cartilage;colon;skin;skeletal muscle;pancreas;whole body;lung;bone;thyroid;testis;cervix;germinal center;kidney;brain;stomach;	superior cervical ganglion;testis - seminiferous tubule;prefrontal cortex;pons;	0.16352	0.27931	0.321465	72.8533	296.641	3.67511	.	.	.	.	.	.	.	.	.	.	.	.	.	.	.	.	222485	Familial_cancer_of_breast|Hereditary_cancer-predisposing_syndrome|not_provided	MedGen:C0006142,OMIM:114480,Orphanet:ORPHA227535,SNOMED_CT:254843006|MedGen:C0027672,SNOMED_CT:699346009|MedGen:CN517202	criteria_provided,_multiple_submitters,_no_conflicts	Pathogenic	.	.	.	.	.	.
366071	chr5	131951708	131951708	G	A	0.0068	exonic	RAD50	stopgain	RAD50:NM_005732:exon20:c.G3050A:p.W1017X	RAD50 double strand break repair protein	FUNCTION: Component of the MRN complex, which plays a central role in double-strand break (DSB) repair, DNA recombination, maintenance of telomere integrity and meiosis. The complex possesses single-strand endonuclease activity and double-strand- specific 3'-5' exonuclease activity, which are provided by MRE11A. RAD50 may be required to bind DNA ends and hold them in close proximity. This could f…	DISEASE: Nijmegen breakage syndrome-like disorder (NBSLD) [MIM:613078]: A disorder similar to Nijmegen breakage syndrome and characterized by chromosomal instability, radiation sensitivity, microcephaly, growth retardation, short stature and bird-like face. Immunodeficiency is absent. {ECO:0000269|PubMed:19409520}. Note=The disease is caused by mutations affecting the gene represented in this ent…	TISSUE SPECIFICITY: Expressed at very low level in most tissues, except in testis where it is expressed at higher level. Expressed in fibroblasts. {ECO:0000269|PubMed:8756642}.;	ovary;sympathetic chain;developmental;colon;parathyroid;fovea centralis;choroid;skin;retina;uterus;prostate;optic nerve;cochlea;endometrium;larynx;bone;thyroid;testis;germinal center;brain;artery;unclassifiable (Anatomical System);cartilage;heart;tongue;islets of Langerhans;pharynx;blood;lens;skeletal muscle;breast;pancreas;lung;placenta;macula lutea;visual apparatus;hippocampus;liver;spleen;head…	testis - interstitial;superior cervical ganglion;testis - seminiferous tubule;trigeminal ganglion;skeletal muscle;	0.75384	0.58646	-0.501538	21.8389	175.256	2.87907	.	.	.	.	.	.	.	.	.	.	.	.	.	.	.	.	474340	Hereditary_cancer-predisposing_syndrome	MedGen:C0027672,SNOMED_CT:699346009	criteria_provided,_single_submitter	Pathogenic	14.7545	47	.	.	.	.
270992	chr3	142178145	142178145	G	A	0.0068	exonic	ATR	stopgain	ATR:NM_001184:exon43:c.C7273T:p.R2425X	ATR serine/threonine kinase	FUNCTION: Serine/threonine protein kinase which activates checkpoint signaling upon genotoxic stresses such as ionizing radiation (IR), ultraviolet light (UV), or DNA replication stalling, thereby acting as a DNA damage sensor. Recognizes the substrate consensus sequence [ST]-Q. Phosphorylates BRCA1, CHEK1, MCM2, RAD17, RPA2, SMC1 and p53/TP53, which collectively inhibit DNA replication and mitos…	DISEASE: Seckel syndrome 1 (SCKL1) [MIM:210600]: A rare autosomal recessive disorder characterized by proportionate dwarfism of prenatal onset associated with low birth weight, growth retardation, severe microcephaly with a bird-headed like appearance, and mental retardation. {ECO:0000269|PubMed:12640452}. Note=The disease is caused by mutations affecting the gene represented in this entry.; DISE…	TISSUE SPECIFICITY: Ubiquitous, with highest expression in testis. Isoform 2 is found in pancreas, placenta and liver but not in heart, testis and ovary. {ECO:0000269|PubMed:11470508, ECO:0000269|PubMed:8610130, ECO:0000269|PubMed:8843195}.;	ovary;colon;parathyroid;skin;uterus;prostate;whole body;frontal lobe;endometrium;bone;testis;germinal center;spinal ganglion;brain;unclassifiable (Anatomical System);lymph node;heart;tongue;islets of Langerhans;blood;skeletal muscle;breast;pancreas;lung;placenta;visual apparatus;liver;alveolus;head and neck;kidney;mammary gland;stomach;peripheral nerve;	amygdala;superior cervical ganglion;medulla oblongata;testis - interstitial;thyroid;globus pallidus;white blood cells;ciliary ganglion;pons;skeletal muscle;pituitary;	0.81267	0.14325	-1.63923	2.78957	836.257	5.6623	.	.	.	.	.	.	.	.	.	.	.	.	.	.	.	.	.	.	.	.	.	14.6993	47	.	.	.	.
293624	chr15	91304245	91304245	C	T	0.0137	exonic	BLM	stopgain	BLM:NM_000057:exon7:c.C1642T:p.Q548X,BLM:NM_001287247:exon7:c.C1642T:p.Q548X,BLM:NM_001287248:exon7:c.C517T:p.Q173X,BLM:NM_001287246:exon8:c.C1642T:p.Q548X	Bloom syndrome RecQ like helicase	FUNCTION: Participates in DNA replication and repair. Exhibits a magnesium-dependent ATP-dependent DNA-helicase activity that unwinds single- and double-stranded DNA in a 3'-5' direction. Involved in 5'-end resection of DNA during double-strand break (DSB) repair: unwinds DNA and recruits DNA2 which mediates the cleavage of 5'-ssDNA. Negatively regulates sister chromatid exchange (SCE). {ECO:0000…	DISEASE: Bloom syndrome (BLM) [MIM:210900]: An autosomal recessive disorder. It is characterized by proportionate pre- and postnatal growth deficiency, sun-sensitive telangiectatic hypo- and hyperpigmented skin, predisposition to malignancy, and chromosomal instability. {ECO:0000269|PubMed:10862105, ECO:0000269|PubMed:7585968, ECO:0000269|PubMed:9285778}. Note=The disease is caused by mutations a…	.	ovary;salivary gland;intestine;colon;skin;uterus;larynx;testis;germinal center;brain;unclassifiable (Anatomical System);lymph node;heart;hypothalamus;pharynx;blood;skeletal muscle;lung;cornea;nasopharynx;placenta;visual apparatus;liver;spleen;head and neck;cervix;kidney;mammary gland;	dorsal root ganglion;superior cervical ganglion;globus pallidus;ciliary ganglion;atrioventricular node;trigeminal ganglion;skeletal muscle;	0.75964	0.61682	-0.141517	42.3626	934.186	5.92615	0.0002	0	8.658e-05	0	0	0.0003	0	0	0.0004	0	0	0	0	0.0003	0.0007	0.001	132935	Bloom_syndrome|Hereditary_cancer-predisposing_syndrome|not_provided	MedGen:C0005859,OMIM:210900,Orphanet:ORPHA125,SNOMED_CT:4434006|MedGen:C0027672,SNOMED_CT:699346009|MedGen:CN517202	criteria_provided,_multiple_submitters,_no_conflicts	Pathogenic/Likely_pathogenic	9.07339	35	.	.	.	.
265211	chrX	14862015	14862015	C	A	0.0068	exonic	FANCB	stopgain	FANCB:NM_152633:exon9:c.G2254T:p.E752X,FANCB:NM_001018113:exon10:c.G2254T:p.E752X,FANCB:NM_001324162:exon10:c.G2254T:p.E752X	Fanconi anemia complementation group B	FUNCTION: DNA repair protein required for FANCD2 ubiquitination. {ECO:0000269|PubMed:15502827}.;	DISEASE: Fanconi anemia complementation group B (FANCB) [MIM:300514]: A disorder affecting all bone marrow elements and resulting in anemia, leukopenia and thrombopenia. It is associated with cardiac, renal and limb malformations, dermal pigmentary changes, and a predisposition to the development of malignancies. At the cellular level it is associated with hypersensitivity to DNA-damaging agents,…	.	unclassifiable (Anatomical System);whole body;colon;germinal center;	globus pallidus;ciliary ganglion;pons;	0.10977	0.31695	-0.400392	26.8519	279.996	3.58445	.	.	.	.	.	.	.	.	.	.	.	.	.	.	.	.	.	.	.	.	.	8.85421	35	.	.	.	.
332369	chr1	45796891	45796893	TCC	-	0.0068	exonic	MUTYH	nonframeshift deletion	MUTYH:NM_001350650:exon13:c.1008_1010del:p.E337del,MUTYH:NM_001350651:exon13:c.1008_1010del:p.E337del,MUTYH:NM_001048171:exon14:c.1395_1397del:p.E466del,MUTYH:NM_001048172:exon14:c.1356_1358del:p.E453del,MUTYH:NM_001048173:exon14:c.1353_1355del:p.E452del,MUTYH:NM_001048174:exon14:c.1353_1355del:p.E452del,MUTYH:NM_001128425:exon14:c.1437_1439del:p.E480del,MUTYH:NM_001293190:exon14:c.1398_1400del:p…	mutY DNA glycosylase	FUNCTION: Involved in oxidative DNA damage repair. Initiates repair of A*oxoG to C*G by removing the inappropriately paired adenine base from the DNA backbone. Possesses both adenine and 2- OH-A DNA glycosylase activities. {ECO:0000269|PubMed:10684930}.;	DISEASE: Familial adenomatous polyposis 2 (FAP2) [MIM:608456]: A condition characterized by the development of multiple colorectal adenomatous polyps, benign neoplasms derived from glandular epithelium. Some affected individuals may develop colorectal carcinoma. {ECO:0000269|PubMed:11818965, ECO:0000269|PubMed:12606733, ECO:0000269|PubMed:12853198, ECO:0000269|PubMed:15366000, ECO:0000269|PubMed:…	.	unclassifiable (Anatomical System);lymph node;sympathetic chain;colon;skeletal muscle;skin;pancreas;prostate;lung;hippocampus;testis;spleen;brain;stomach;cerebellum;	subthalamic nucleus;superior cervical ganglion;cerebellum peduncles;globus pallidus;atrioventricular node;pons;trigeminal ganglion;skeletal muscle;	0.13463	0.29137	0.112126	62.096	1736.89	7.69141	0.0001	0	0	0	0	0.0001	0	0.0002	3.23e-05	0.0001	0	0	0	0	0	0	133295	Hereditary_cancer-predisposing_syndrome|MYH-associated_polyposis|not_specified|not_provided	MedGen:C0027672,SNOMED_CT:699346009|MedGen:C1837991,OMIM:608456,Orphanet:ORPHA247798|MedGen:CN169374|MedGen:CN517202	criteria_provided,_multiple_submitters,_no_conflicts	Pathogenic	.	.	.	.	.	.
283046	chr3	14199706	14199706	G	T	0.0068	exonic	XPC	stopgain	XPC:NM_004628:exon9:c.C1677A:p.Y559X	xeroderma pigmentosum, complementation group C	FUNCTION: Involved in global genome nucleotide excision repair (GG-NER) by acting as damage sensing and DNA-binding factor component of the XPC complex. Has only a low DNA repair activity by itself which is stimulated by RAD23B and RAD23A. Has a preference to bind DNA containing a short single-stranded segment but not to damaged oligonucleotides. This feature is proposed to be related to a dynami…	DISEASE: Xeroderma pigmentosum complementation group C (XP-C) [MIM:278720]: An autosomal recessive pigmentary skin disorder characterized by solar hypersensitivity of the skin, high predisposition for developing cancers on areas exposed to sunlight and, in some cases, neurological abnormalities. The skin develops marked freckling and other pigmentation abnormalities. {ECO:0000269|PubMed:10766188,…	.	smooth muscle;ovary;sympathetic chain;colon;parathyroid;choroid;skin;retina;bone marrow;uterus;prostate;optic nerve;whole body;frontal lobe;endometrium;bone;thyroid;testis;germinal center;brain;artery;unclassifiable (Anatomical System);lymph node;cartilage;heart;islets of Langerhans;hypothalamus;muscle;pharynx;blood;skeletal muscle;breast;pancreas;lung;nasopharynx;trabecular meshwork;placenta;vis…	parietal lobe;	0.28185	0.48408	0.451921	78.0373	310.385	3.74818	.	.	.	.	.	.	.	.	.	.	.	.	.	.	.	.	187978	Xeroderma_pigmentosum,_group_C	MedGen:C2752147,OMIM:278720,SNOMED_CT:25784009	criteria_provided,_multiple_submitters,_no_conflicts	Pathogenic	11.6097	37	.	.	.	.
261398	chr15	91337439	91337439	A	G	0.0068	exonic	BLM	nonsynonymous SNV	BLM:NM_000057:exon16:c.A3062G:p.N1021S,BLM:NM_001287247:exon16:c.A3062G:p.N1021S,BLM:NM_001287248:exon16:c.A1937G:p.N646S,BLM:NM_001287246:exon17:c.A3062G:p.N1021S	Bloom syndrome RecQ like helicase	FUNCTION: Participates in DNA replication and repair. Exhibits a magnesium-dependent ATP-dependent DNA-helicase activity that unwinds single- and double-stranded DNA in a 3'-5' direction. Involved in 5'-end resection of DNA during double-strand break (DSB) repair: unwinds DNA and recruits DNA2 which mediates the cleavage of 5'-ssDNA. Negatively regulates sister chromatid exchange (SCE). {ECO:0000…	DISEASE: Bloom syndrome (BLM) [MIM:210900]: An autosomal recessive disorder. It is characterized by proportionate pre- and postnatal growth deficiency, sun-sensitive telangiectatic hypo- and hyperpigmented skin, predisposition to malignancy, and chromosomal instability. {ECO:0000269|PubMed:10862105, ECO:0000269|PubMed:7585968, ECO:0000269|PubMed:9285778}. Note=The disease is caused by mutations a…	.	ovary;salivary gland;intestine;colon;skin;uterus;larynx;testis;germinal center;brain;unclassifiable (Anatomical System);lymph node;heart;hypothalamus;pharynx;blood;skeletal muscle;lung;cornea;nasopharynx;placenta;visual apparatus;liver;spleen;head and neck;cervix;kidney;mammary gland;	dorsal root ganglion;superior cervical ganglion;globus pallidus;ciliary ganglion;atrioventricular node;trigeminal ganglion;skeletal muscle;	0.75964	0.61682	-0.141517	42.3626	934.186	5.92615	2.475e-05	0.0002	8.652e-05	0	0	0	0	0	.	.	.	.	.	.	.	.	465331	Bloom_syndrome	MedGen:C0005859,OMIM:210900,Orphanet:ORPHA125,SNOMED_CT:4434006	criteria_provided,_single_submitter	Uncertain_significance	3.47722	23.1	0.059	0.375	T	0.059
240611	chr17	41244882	41244882	G	A	0.0206	exonic	BRCA1	nonsynonymous SNV	BRCA1:NM_007297:exon9:c.C2525T:p.S842F,BRCA1:NM_007294:exon10:c.C2666T:p.S889F,BRCA1:NM_007300:exon10:c.C2666T:p.S889F	breast cancer 1	FUNCTION: E3 ubiquitin-protein ligase that specifically mediates the formation of 'Lys-6'-linked polyubiquitin chains and plays a central role in DNA repair by facilitating cellular responses to DNA damage. It is unclear whether it also mediates the formation of other types of polyubiquitin chains. The E3 ubiquitin-protein ligase activity is required for its tumor suppressor function. The BRCA1-B…	DISEASE: Breast cancer (BC) [MIM:114480]: A common malignancy originating from breast epithelial tissue. Breast neoplasms can be distinguished by their histologic pattern. Invasive ductal carcinoma is by far the most common type. Breast cancer is etiologically and genetically heterogeneous. Important genetic factors have been indicated by familial occurrence and bilateral involvement. Mutations a…	TISSUE SPECIFICITY: Isoform 1 and isoform 3 are widely expressed. Isoform 3 is reduced or absent in several breast and ovarian cancer cell lines.;	unclassifiable (Anatomical System);lymph node;ovary;islets of Langerhans;colon;skin;skeletal muscle;breast;bile duct;prostate;lung;endometrium;bone;placenta;visual apparatus;liver;testis;cervix;spleen;germinal center;kidney;brain;mammary gland;stomach;	dorsal root ganglion;superior cervical ganglion;testis;appendix;tumor;ciliary ganglion;atrioventricular node;pons;skeletal muscle;	0.99897	0.94795	0.464695	78.5975	3823.01	12.1541	8.239e-06	0	0	0	0	0	0.0011	0	.	.	.	.	.	.	.	.	185009	Hereditary_breast_and_ovarian_cancer_syndrome|Hereditary_cancer-predisposing_syndrome|not_provided	MeSH:D061325,MedGen:C0677776,Orphanet:ORPHA145|MedGen:C0027672,SNOMED_CT:699346009|MedGen:CN517202	criteria_provided,_conflicting_interpretations	Conflicting_interpretations_of_pathogenicity	3.67819	23.3	0	0.912	D	1
295469	chr13	32950909	32950909	C	T	0.0068	exonic	BRCA2	nonsynonymous SNV	BRCA2:NM_000059:exon21:c.C8735T:p.A2912V	breast cancer 2	FUNCTION: Involved in double-strand break repair and/or homologous recombination. Binds RAD51 and potentiates recombinational DNA repair by promoting assembly of RAD51 onto single-stranded DNA (ssDNA). Acts by targeting RAD51 to ssDNA over double-stranded DNA, enabling RAD51 to displace replication protein-A (RPA) from ssDNA and stabilizing RAD51-ssDNA filaments by blocking ATP hydrolysis. Part o…	DISEASE: Breast cancer (BC) [MIM:114480]: A common malignancy originating from breast epithelial tissue. Breast neoplasms can be distinguished by their histologic pattern. Invasive ductal carcinoma is by far the most common type. Breast cancer is etiologically and genetically heterogeneous. Important genetic factors have been indicated by familial occurrence and bilateral involvement. Mutations a…	TISSUE SPECIFICITY: Highest levels of expression in breast and thymus, with slightly lower levels in lung, ovary and spleen.;	.	.	0.97144	0.70346	3.73188	99.5872	775.598	5.51436	.	.	.	.	.	.	.	.	.	.	.	.	.	.	.	.	.	.	.	.	.	4.99432	25.1	0.015	0.524	D	0.483
353279	chr13	32937659	32937659	C	G	0.0068	exonic	BRCA2	nonsynonymous SNV	BRCA2:NM_000059:exon18:c.C8320G:p.L2774V	breast cancer 2	FUNCTION: Involved in double-strand break repair and/or homologous recombination. Binds RAD51 and potentiates recombinational DNA repair by promoting assembly of RAD51 onto single-stranded DNA (ssDNA). Acts by targeting RAD51 to ssDNA over double-stranded DNA, enabling RAD51 to displace replication protein-A (RPA) from ssDNA and stabilizing RAD51-ssDNA filaments by blocking ATP hydrolysis. Part o…	DISEASE: Breast cancer (BC) [MIM:114480]: A common malignancy originating from breast epithelial tissue. Breast neoplasms can be distinguished by their histologic pattern. Invasive ductal carcinoma is by far the most common type. Breast cancer is etiologically and genetically heterogeneous. Important genetic factors have been indicated by familial occurrence and bilateral involvement. Mutations a…	TISSUE SPECIFICITY: Highest levels of expression in breast and thymus, with slightly lower levels in lung, ovary and spleen.;	.	.	0.97144	0.70346	3.73188	99.5872	775.598	5.51436	.	.	.	.	.	.	.	.	.	.	.	.	.	.	.	.	.	.	.	.	.	6.18888	28.6	0	0.912	D	0.999
304448	chr22	29121075	29121075	T	C	0.0068	exonic	CHEK2	nonsynonymous SNV	CHEK2:NM_007194:exon4:c.A482G:p.E161G,CHEK2:NM_145862:exon4:c.A482G:p.E161G,CHEK2:NM_001005735:exon5:c.A611G:p.E204G	checkpoint kinase 2	FUNCTION: Serine/threonine-protein kinase which is required for checkpoint-mediated cell cycle arrest, activation of DNA repair and apoptosis in response to the presence of DNA double-strand breaks. May also negatively regulate cell cycle progression during unperturbed cell cycles. Following activation, phosphorylates numerous effectors preferentially at the consensus sequence [L-X- R-X-X-S/T]. R…	DISEASE: Li-Fraumeni syndrome 2 (LFS2) [MIM:609265]: A highly penetrant familial cancer syndrome that in its classic form is defined by the existence of a proband affected by a sarcoma before 45 years with a first degree relative affected by any tumor before 45 years and another first degree relative with any tumor before 45 years or a sarcoma at any age. Other clinical definitions for LFS have b…	TISSUE SPECIFICITY: High expression is found in testis, spleen, colon and peripheral blood leukocytes. Low expression is found in other tissues.;	lymphoreticular;colon;fovea centralis;choroid;retina;uterus;prostate;optic nerve;thyroid;testis;brain;unclassifiable (Anatomical System);heart;lacrimal gland;muscle;lens;skeletal muscle;breast;lung;placenta;visual apparatus;macula lutea;duodenum;cervix;kidney;mammary gland;stomach;peripheral nerve;	dorsal root ganglion;superior cervical ganglion;ciliary ganglion;trigeminal ganglion;	0.98514	0.65565	-0.134019	43.9078	138.542	2.56375	.	.	.	.	.	.	.	.	.	.	.	.	.	.	.	.	181113	Familial_cancer_of_breast|Hereditary_cancer-predisposing_syndrome|not_specified|not_provided	MedGen:C0006142,OMIM:114480,Orphanet:ORPHA227535,SNOMED_CT:254843006|MedGen:C0027672,SNOMED_CT:699346009|MedGen:CN169374|MedGen:CN517202	criteria_provided,_multiple_submitters,_no_conflicts	Uncertain_significance	6.07171	28.1	0.013	0.682	D	0.999
349097	chr14	95570142	95570142	G	C	0.0068	exonic	DICER1	nonsynonymous SNV	DICER1:NM_001195573:exon20:c.C3591G:p.C1197W,DICER1:NM_001271282:exon21:c.C3591G:p.C1197W,DICER1:NM_001291628:exon21:c.C3591G:p.C1197W,DICER1:NM_177438:exon21:c.C3591G:p.C1197W,DICER1:NM_030621:exon23:c.C3591G:p.C1197W	dicer 1 ribonuclease III	FUNCTION: Double-stranded RNA (dsRNA) endoribonuclease playing a central role in short dsRNA-mediated post-transcriptional gene silencing. Cleaves naturally occurring long dsRNAs and short hairpin pre-microRNAs (miRNA) into fragments of twenty-one to twenty-three nucleotides with 3' overhang of two nucleotides, producing respectively short interfering RNAs (siRNA) and mature microRNAs. SiRNAs and…	DISEASE: Pleuropulmonary blastoma (PPB) [MIM:601200]: A rare pediatric intrathoracic neoplasm. The tumor arises from the lung, pleura, or both, and appears to be purely mesenchymal in phenotype. It lacks malignant epithelial elements, a feature that distinguishes it from the classic adult-type pulmonary blastoma. It arises during fetal lung development and is often part of an inherited cancer syn…	.	smooth muscle;ovary;sympathetic chain;colon;parathyroid;fovea centralis;choroid;skin;retina;bone marrow;uterus;prostate;optic nerve;frontal lobe;cerebral cortex;endometrium;bone;pituitary gland;testis;amniotic fluid;germinal center;brain;pineal gland;unclassifiable (Anatomical System);lymph node;cartilage;heart;tongue;islets of Langerhans;hypothalamus;blood;lens;skeletal muscle;breast;pancreas;lu…	amygdala;dorsal root ganglion;superior cervical ganglion;occipital lobe;spinal cord;prefrontal cortex;appendix;trigeminal ganglion;skeletal muscle;parietal lobe;	0.41655	0.49485	-1.52125	3.44421	150.947	2.68525	.	.	.	.	.	.	.	.	.	.	.	.	.	.	.	.	.	.	.	.	.	4.12977	23.8	0.065	0.721	T	0.997
366071	chr16	14024708	14024708	T	G	0.0068	exonic	ERCC4	nonsynonymous SNV	ERCC4:NM_005236:exon5:c.T934G:p.S312A	excision repair cross-complementation group 4	FUNCTION: Catalytic component of a structure-specific DNA repair endonuclease responsible for the 5-prime incision during DNA repair. Involved in homologous recombination that assists in removing interstrand cross-link. {ECO:0000269|PubMed:19596235}.;	DISEASE: Xeroderma pigmentosum complementation group F (XP-F) [MIM:278760]: An autosomal recessive pigmentary skin disorder characterized by solar hypersensitivity of the skin, high predisposition for developing cancers on areas exposed to sunlight and, in some cases, neurological abnormalities. The skin develops marked freckling and other pigmentation abnormalities. XP-F patients show a mild phe…	.	unclassifiable (Anatomical System);heart;ovary;adrenal cortex;colon;parathyroid;lens;skin;skeletal muscle;breast;uterus;prostate;optic nerve;whole body;adrenal gland;bone;thyroid;placenta;liver;testis;spleen;germinal center;kidney;brain;pineal gland;	superior cervical ganglion;	0.8426	0.47836	-0.367439	28.2909	549.805	4.76877	3.31e-05	0	0	0	0	6.02e-05	0	0	6.46e-05	0	0	0	0	0	0.0001	0	.	.	.	.	.	4.56462	24.4	0.111	0.29	T	0.604
280463	chr3	37035079	37035079	C	T	0.0068	exonic	MLH1	nonsynonymous SNV	MLH1:NM_000249:exon1:c.C41T:p.T14I,MLH1:NM_001258271:exon1:c.C41T:p.T14I	mutL homolog 1	FUNCTION: Heterodimerizes with PMS2 to form MutL alpha, a component of the post-replicative DNA mismatch repair system (MMR). DNA repair is initiated by MutS alpha (MSH2-MSH6) or MutS beta (MSH2-MSH6) binding to a dsDNA mismatch, then MutL alpha is recruited to the heteroduplex. Assembly of the MutL-MutS- heteroduplex ternary complex in presence of RFC and PCNA is sufficient to activate endonucle…	DISEASE: Mismatch repair cancer syndrome (MMRCS) [MIM:276300]: An autosomal recessive, rare, childhood cancer predisposition syndrome encompassing a broad tumor spectrum. This includes hematological malignancies, central nervous system tumors, Lynch syndrome-associated malignancies such as colorectal tumors as well as multiple intestinal polyps, embryonic tumors and rhabdomyosarcoma. Multiple caf…	TISSUE SPECIFICITY: Colon, lymphocytes, breast, lung, spleen, testis, prostate, thyroid, gall bladder and heart.;	ovary;salivary gland;intestine;colon;parathyroid;fovea centralis;skin;retina;bone marrow;uterus;prostate;optic nerve;whole body;frontal lobe;bone;thyroid;iris;pituitary gland;testis;brain;bladder;tonsil;gall bladder;unclassifiable (Anatomical System);lymph node;cartilage;heart;islets of Langerhans;pharynx;blood;lens;skeletal muscle;breast;pancreas;lung;mesenchyma;placenta;macula lutea;visual appa…	dorsal root ganglion;testis - interstitial;superior cervical ganglion;testis - seminiferous tubule;testis;ciliary ganglion;skeletal muscle;	0.71276	0.88182	0.512596	80.2961	1715.17	7.63437	8.25e-06	0	0	0	0	1.5e-05	0	0	.	.	.	.	.	.	.	.	393832	Hereditary_nonpolyposis_colon_cancer|Hereditary_cancer-predisposing_syndrome|not_provided	MedGen:C0009405,Orphanet:ORPHA443090|MedGen:C0027672,SNOMED_CT:699346009|MedGen:CN517202	criteria_provided,_multiple_submitters,_no_conflicts	Uncertain_significance	3.47126	23	0.113	0.287	T	0.382
284645	chr10	43613866	43613866	A	G	0.0068	exonic	RET	nonsynonymous SNV	RET:NM_020630:exon13:c.A2330G:p.N777S,RET:NM_020975:exon13:c.A2330G:p.N777S	ret proto-oncogene	FUNCTION: Receptor tyrosine-protein kinase involved in numerous cellular mechanisms including cell proliferation, neuronal navigation, cell migration, and cell differentiation upon binding with glial cell derived neurotrophic factor family ligands. Phosphorylates PTK2/FAK1. Regulates both cell death/survival balance and positional information. Required for the molecular mechanisms orchestration d…	DISEASE: Colorectal cancer (CRC) [MIM:114500]: A complex disease characterized by malignant lesions arising from the inner wall of the large intestine (the colon) and the rectum. Genetic alterations are often associated with progression from premalignant lesion (adenoma) to invasive adenocarcinoma. Risk factors for cancer of the colon and rectum include colon polyps, long-standing ulcerative coli…	.	unclassifiable (Anatomical System);breast;pancreas;sympathetic chain;macula lutea;liver;blood;fovea centralis;kidney;brain;	dorsal root ganglion;superior cervical ganglion;medulla oblongata;uterus corpus;appendix;ciliary ganglion;pons;atrioventricular node;trigeminal ganglion;parietal lobe;	0.90316	0.68126	-1.60946	3.00189	1155.1	6.47477	8.281e-06	0	0	0	0	1.507e-05	0	0	.	.	.	.	.	.	.	.	36278	Multiple_endocrine_neoplasia,_type_2a|not_specified	MeSH:D018813,MedGen:C0025268,OMIM:171400,Orphanet:ORPHA247698,SNOMED_CT:61808009|MedGen:CN169374	criteria_provided,_single_submitter	Uncertain_significance	3.89899	23.5	0.073	0.348	T	0.146
240611	chr1	17359611	17359611	A	T	0.0068	exonic	SDHB	nonsynonymous SNV	SDHB:NM_003000:exon3:c.T230A:p.I77N	succinate dehydrogenase complex iron sulfur subunit B	FUNCTION: Iron-sulfur protein (IP) subunit of succinate dehydrogenase (SDH) that is involved in complex II of the mitochondrial electron transport chain and is responsible for transferring electrons from succinate to ubiquinone (coenzyme Q).;	DISEASE: Pheochromocytoma (PCC) [MIM:171300]: A catecholamine- producing tumor of chromaffin tissue of the adrenal medulla or sympathetic paraganglia. The cardinal symptom, reflecting the increased secretion of epinephrine and norepinephrine, is hypertension, which may be persistent or intermittent. {ECO:0000269|PubMed:11404820, ECO:0000269|PubMed:12000816, ECO:0000269|PubMed:12618761, ECO:000026…	.	.	.	0.40522	0.63579	0.527369	80.7325	150.236	2.67455	.	.	.	.	.	.	.	.	.	.	.	.	.	.	.	.	.	.	.	.	.	6.69441	32	0	0.912	D	0.991
274682	chr17	7578184	7578184	G	A	0.0068	exonic	TP53	nonsynonymous SNV	TP53:NM_001126115:exon2:c.C269T:p.P90L,TP53:NM_001126116:exon2:c.C269T:p.P90L,TP53:NM_001126117:exon2:c.C269T:p.P90L,TP53:NM_001276697:exon2:c.C188T:p.P63L,TP53:NM_001276698:exon2:c.C188T:p.P63L,TP53:NM_001276699:exon2:c.C188T:p.P63L,TP53:NM_001126118:exon5:c.C548T:p.P183L,TP53:NM_000546:exon6:c.C665T:p.P222L,TP53:NM_001126112:exon6:c.C665T:p.P222L,TP53:NM_001126113:exon6:c.C665T:p.P222L,TP53:NM_…	tumor protein p53	FUNCTION: Acts as a tumor suppressor in many tumor types; induces growth arrest or apoptosis depending on the physiological circumstances and cell type. Involved in cell cycle regulation as a trans-activator that acts to negatively regulate cell division by controlling a set of genes required for this process. One of the activated genes is an inhibitor of cyclin-dependent kinases. Apoptosis induc…	DISEASE: Note=TP53 is found in increased amounts in a wide variety of transformed cells. TP53 is frequently mutated or inactivated in about 60% of cancers. TP53 defects are found in Barrett metaplasia a condition in which the normally stratified squamous epithelium of the lower esophagus is replaced by a metaplastic columnar epithelium. The condition develops as a complication in approximately 10…	TISSUE SPECIFICITY: Ubiquitous. Isoforms are expressed in a wide range of normal tissues but in a tissue-dependent manner. Isoform 2 is expressed in most normal tissues but is not detected in brain, lung, prostate, muscle, fetal brain, spinal cord and fetal liver. Isoform 3 is expressed in most normal tissues but is not detected in lung, spleen, testis, fetal brain, spinal cord and fetal liver. I…	lymphoreticular;ovary;colon;vein;skin;bone marrow;uterus;prostate;frontal lobe;endometrium;larynx;bone;thyroid;testis;amniotic fluid;germinal center;brain;bladder;unclassifiable (Anatomical System);lymph node;cartilage;tongue;islets of Langerhans;blood;skeletal muscle;breast;bile duct;pancreas;lung;mesenchyma;epididymis;placenta;hypopharynx;liver;cervix;spleen;head and neck;kidney;mammary gland;s…	superior cervical ganglion;placenta;white blood cells;atrioventricular node;skeletal muscle;	0.99999	0.9998	-0.247889	35.9873	15.3263	0.55115	8.411e-06	0	0	0	0	1.525e-05	0	0	6.463e-05	0	0	0	0	0	0.0001	0	171191	Li-Fraumeni_syndrome_1|Hereditary_cancer-predisposing_syndrome|Li-Fraumeni_syndrome|not_provided	Gene:553989,MedGen:C1835398,OMIM:151623|MedGen:C0027672,SNOMED_CT:699346009|MedGen:C0085390,Orphanet:ORPHA524,SNOMED_CT:428850001|MedGen:CN517202	criteria_provided,_multiple_submitters,_no_conflicts	Uncertain_significance	3.44049	23	0.008	0.586	D	0.119
305063	chr5	112175364	112175364	C	T	0.0068	exonic	APC	nonsynonymous SNV	APC:NM_001127511:exon14:c.C4019T:p.A1340V,APC:NM_000038:exon16:c.C4073T:p.A1358V,APC:NM_001127510:exon17:c.C4073T:p.A1358V	adenomatous polyposis coli	FUNCTION: Tumor suppressor. Promotes rapid degradation of CTNNB1 and participates in Wnt signaling as a negative regulator. APC activity is correlated with its phosphorylation state. Activates the GEF activity of SPATA13 and ARHGEF4. Plays a role in hepatocyte growth factor (HGF)-induced cell migration. Required for MMP9 up-regulation via the JNK signaling pathway in colorectal tumor cells. Acts …	DISEASE: Familial adenomatous polyposis (FAP) [MIM:175100]: A cancer predisposition syndrome characterized by adenomatous polyps of the colon and rectum, but also of upper gastrointestinal tract (ampullary, duodenal and gastric adenomas). This is a viciously premalignant disease with one or more polyps progressing through dysplasia to malignancy in untreated gene carriers with a median age at dia…	TISSUE SPECIFICITY: Expressed in a variety of tissues.;	myocardium;smooth muscle;ovary;sympathetic chain;colon;parathyroid;fovea centralis;choroid;skin;retina;uterus;prostate;optic nerve;whole body;frontal lobe;cochlea;endometrium;larynx;bone;thyroid;pituitary gland;testis;germinal center;brain;pineal gland;artery;bladder;unclassifiable (Anatomical System);lymph node;cartilage;heart;small intestine;islets of Langerhans;hypothalamus;blood;lens;skeletal…	amygdala;medulla oblongata;superior cervical ganglion;occipital lobe;thalamus;temporal lobe;atrioventricular node;skeletal muscle;subthalamic nucleus;fetal brain;prefrontal cortex;globus pallidus;ciliary ganglion;trigeminal ganglion;parietal lobe;cingulate cortex;	0.53216	0.57092	-2.52354	0.902335	395.171	4.17713	8.253e-05	0	8.655e-05	0	0	0.0001	0	0.0001	3.23e-05	0	0	0	0	0.0003	0	0	180205	Hereditary_cancer-predisposing_syndrome|Colorectal_cancer,_susceptibility_to|Familial_adenomatous_polyposis_1|not_specified	MedGen:C0027672,SNOMED_CT:699346009|MedGen:C1858438|MedGen:C2713442,OMIM:175100|MedGen:CN169374	criteria_provided,_multiple_submitters,_no_conflicts	Uncertain_significance	5.41275	26	0.094	0.313	T	1
349466	chr5	112176819	112176819	C	T	0.0137	exonic	APC	nonsynonymous SNV	APC:NM_001127511:exon14:c.C5474T:p.P1825L,APC:NM_000038:exon16:c.C5528T:p.P1843L,APC:NM_001127510:exon17:c.C5528T:p.P1843L	adenomatous polyposis coli	FUNCTION: Tumor suppressor. Promotes rapid degradation of CTNNB1 and participates in Wnt signaling as a negative regulator. APC activity is correlated with its phosphorylation state. Activates the GEF activity of SPATA13 and ARHGEF4. Plays a role in hepatocyte growth factor (HGF)-induced cell migration. Required for MMP9 up-regulation via the JNK signaling pathway in colorectal tumor cells. Acts …	DISEASE: Familial adenomatous polyposis (FAP) [MIM:175100]: A cancer predisposition syndrome characterized by adenomatous polyps of the colon and rectum, but also of upper gastrointestinal tract (ampullary, duodenal and gastric adenomas). This is a viciously premalignant disease with one or more polyps progressing through dysplasia to malignancy in untreated gene carriers with a median age at dia…	TISSUE SPECIFICITY: Expressed in a variety of tissues.;	myocardium;smooth muscle;ovary;sympathetic chain;colon;parathyroid;fovea centralis;choroid;skin;retina;uterus;prostate;optic nerve;whole body;frontal lobe;cochlea;endometrium;larynx;bone;thyroid;pituitary gland;testis;germinal center;brain;pineal gland;artery;bladder;unclassifiable (Anatomical System);lymph node;cartilage;heart;small intestine;islets of Langerhans;hypothalamus;blood;lens;skeletal…	amygdala;medulla oblongata;superior cervical ganglion;occipital lobe;thalamus;temporal lobe;atrioventricular node;skeletal muscle;subthalamic nucleus;fetal brain;prefrontal cortex;globus pallidus;ciliary ganglion;trigeminal ganglion;parietal lobe;cingulate cortex;	0.53216	0.57092	-2.52354	0.902335	395.171	4.17713	9.91e-05	0	0	0	0	0.0002	0	0	.	.	.	.	.	.	.	.	132763	Hereditary_cancer-predisposing_syndrome|Familial_multiple_polyposis_syndrome|Familial_adenomatous_polyposis_1|not_specified|not_provided	MedGen:C0027672,SNOMED_CT:699346009|MedGen:C0032580,Orphanet:ORPHA733,SNOMED_CT:72900001|MedGen:C2713442,OMIM:175100|MedGen:CN169374|MedGen:CN517202	criteria_provided,_multiple_submitters,_no_conflicts	Uncertain_significance	4.61603	24.5	0.214	0.193	T	1
277880	chr11	108117735	108117735	T	C	0.0137	exonic	ATM	nonsynonymous SNV	ATM:NM_000051:exon8:c.T946C:p.Y316H	ATM serine/threonine kinase	FUNCTION: Serine/threonine protein kinase which activates checkpoint signaling upon double strand breaks (DSBs), apoptosis and genotoxic stresses such as ionizing ultraviolet A light (UVA), thereby acting as a DNA damage sensor. Recognizes the substrate consensus sequence [ST]-Q. Phosphorylates 'Ser-139' of histone variant H2AX/H2AFX at double strand breaks (DSBs), thereby regulating DNA damage r…	DISEASE: Ataxia telangiectasia (AT) [MIM:208900]: A rare recessive disorder characterized by progressive cerebellar ataxia, dilation of the blood vessels in the conjunctiva and eyeballs, immunodeficiency, growth retardation and sexual immaturity. Patients have a strong predisposition to cancer; about 30% of patients develop tumors, particularly lymphomas and leukemias. Cells from affected individ…	TISSUE SPECIFICITY: Found in pancreas, kidney, skeletal muscle, liver, lung, placenta, brain, heart, spleen, thymus, testis, ovary, small intestine, colon and leukocytes.;	smooth muscle;colon;skin;retina;uterus;prostate;thyroid;iris;testis;dura mater;germinal center;brain;unclassifiable (Anatomical System);meninges;lymph node;heart;cartilage;lacrimal gland;islets of Langerhans;blood;skeletal muscle;breast;pia mater;lung;adrenal gland;nasopharynx;placenta;visual apparatus;kidney;mammary gland;stomach;	dorsal root ganglion;superior cervical ganglion;ciliary ganglion;atrioventricular node;trigeminal ganglion;	0.17033	0.15782	1.5269	95.506	5697.2	15.6216	3.321e-05	0	0	0.0001	0	4.528e-05	0	0	.	.	.	.	.	.	.	.	222032	Ataxia-telangiectasia_syndrome|Hereditary_cancer-predisposing_syndrome|not_provided	MedGen:C0004135,OMIM:208900,Orphanet:ORPHA100,SNOMED_CT:68504005|MedGen:C0027672,SNOMED_CT:699346009|MedGen:CN517202	criteria_provided,_multiple_submitters,_no_conflicts	Uncertain_significance	5.84582	27.3	0	0.912	D	0.998
261398	chr3	142268361	142268361	C	A	0.0137	exonic	ATR	nonsynonymous SNV	ATR:NM_001184:exon15:c.G3131T:p.C1044F	ATR serine/threonine kinase	FUNCTION: Serine/threonine protein kinase which activates checkpoint signaling upon genotoxic stresses such as ionizing radiation (IR), ultraviolet light (UV), or DNA replication stalling, thereby acting as a DNA damage sensor. Recognizes the substrate consensus sequence [ST]-Q. Phosphorylates BRCA1, CHEK1, MCM2, RAD17, RPA2, SMC1 and p53/TP53, which collectively inhibit DNA replication and mitos…	DISEASE: Seckel syndrome 1 (SCKL1) [MIM:210600]: A rare autosomal recessive disorder characterized by proportionate dwarfism of prenatal onset associated with low birth weight, growth retardation, severe microcephaly with a bird-headed like appearance, and mental retardation. {ECO:0000269|PubMed:12640452}. Note=The disease is caused by mutations affecting the gene represented in this entry.; DISE…	TISSUE SPECIFICITY: Ubiquitous, with highest expression in testis. Isoform 2 is found in pancreas, placenta and liver but not in heart, testis and ovary. {ECO:0000269|PubMed:11470508, ECO:0000269|PubMed:8610130, ECO:0000269|PubMed:8843195}.;	ovary;colon;parathyroid;skin;uterus;prostate;whole body;frontal lobe;endometrium;bone;testis;germinal center;spinal ganglion;brain;unclassifiable (Anatomical System);lymph node;heart;tongue;islets of Langerhans;blood;skeletal muscle;breast;pancreas;lung;placenta;visual apparatus;liver;alveolus;head and neck;kidney;mammary gland;stomach;peripheral nerve;	amygdala;superior cervical ganglion;medulla oblongata;testis - interstitial;thyroid;globus pallidus;white blood cells;ciliary ganglion;pons;skeletal muscle;pituitary;	0.81267	0.14325	-1.63923	2.78957	836.257	5.6623	.	.	.	.	.	.	.	.	.	.	.	.	.	.	.	.	.	.	.	.	.	5.65191	26.7	0.487	0.081	T	0.981
311336	chr3	52437426	52437426	G	C	0.0068	intronic	BAP1	.	.	BRCA1 associated protein 1	FUNCTION: Deubiquitinating enzyme that plays a key role in chromatin by mediating deubiquitination of histone H2A and HCFC1. Catalytic component of the PR-DUB complex, a complex that specifically mediates deubiquitination of histone H2A monoubiquitinated at 'Lys-119' (H2AK119ub1). Does not deubiquitinate monoubiquitinated histone H2B. Acts as a regulator of cell growth by mediating deubiquitinati…	DISEASE: Mesothelioma, malignant (MESOM) [MIM:156240]: An aggressive neoplasm of the serosal lining of the chest. It appears as broad sheets of cells, with some regions containing spindle- shaped, sarcoma-like cells and other regions showing adenomatous patterns. Pleural mesotheliomas have been linked to exposure to asbestos. {ECO:0000269|PubMed:21642991, ECO:0000269|PubMed:21874000}. Note=The ge…	TISSUE SPECIFICITY: Highly expressed in testis, placenta and ovary. Expressed in breast. {ECO:0000269|PubMed:9528852}.;	ovary;salivary gland;sympathetic chain;colon;parathyroid;fovea centralis;skin;retina;bone marrow;uterus;prostate;frontal lobe;endometrium;larynx;bone;thyroid;testis;germinal center;brain;unclassifiable (Anatomical System);lymph node;cartilage;heart;lacrimal gland;nervous;tongue;islets of Langerhans;hypothalamus;muscle;urinary;blood;skeletal muscle;pancreas;lung;adrenal gland;placenta;macula lutea…	whole brain;amygdala;superior cervical ganglion;medulla oblongata;testis - interstitial;testis - seminiferous tubule;temporal lobe;prefrontal cortex;testis;parietal lobe;	0.27232	0.10613	-0.975434	8.85232	211.964	3.14058	.	.	.	.	.	.	.	.	.	.	.	.	.	.	.	.	.	.	.	.	.	.	.	.	.	.	.
284645	chr13	103520453	103520453	T	G	0.0068	intronic	BIVM-ERCC5;ERCC5	.	.	.	.	.	.	.	.	.	.	.	.	.	.	0.0006	0	0	0	0.0024	0.0009	0	0	0.0009	0.0002	0.0012	0	0	0.0017	0.0013	0	333335	Xeroderma_pigmentosum	MedGen:C0043346,Orphanet:ORPHA910,SNOMED_CT:44600005	criteria_provided,_single_submitter	Uncertain_significance	.	.	.	.	.	.
350573	chr15	91292689	91292689	A	T	0.0068	exonic	BLM	nonsynonymous SNV	BLM:NM_000057:exon3:c.A191T:p.D64V,BLM:NM_001287247:exon3:c.A191T:p.D64V,BLM:NM_001287246:exon4:c.A191T:p.D64V	Bloom syndrome RecQ like helicase	FUNCTION: Participates in DNA replication and repair. Exhibits a magnesium-dependent ATP-dependent DNA-helicase activity that unwinds single- and double-stranded DNA in a 3'-5' direction. Involved in 5'-end resection of DNA during double-strand break (DSB) repair: unwinds DNA and recruits DNA2 which mediates the cleavage of 5'-ssDNA. Negatively regulates sister chromatid exchange (SCE). {ECO:0000…	DISEASE: Bloom syndrome (BLM) [MIM:210900]: An autosomal recessive disorder. It is characterized by proportionate pre- and postnatal growth deficiency, sun-sensitive telangiectatic hypo- and hyperpigmented skin, predisposition to malignancy, and chromosomal instability. {ECO:0000269|PubMed:10862105, ECO:0000269|PubMed:7585968, ECO:0000269|PubMed:9285778}. Note=The disease is caused by mutations a…	.	ovary;salivary gland;intestine;colon;skin;uterus;larynx;testis;germinal center;brain;unclassifiable (Anatomical System);lymph node;heart;hypothalamus;pharynx;blood;skeletal muscle;lung;cornea;nasopharynx;placenta;visual apparatus;liver;spleen;head and neck;cervix;kidney;mammary gland;	dorsal root ganglion;superior cervical ganglion;globus pallidus;ciliary ganglion;atrioventricular node;trigeminal ganglion;skeletal muscle;	0.75964	0.61682	-0.141517	42.3626	934.186	5.92615	0.0003	0.0001	0	0	0	0.0006	0	0	0.0004	0	0	0	0	0	0.0009	0	132936	Bloom_syndrome|Hereditary_cancer-predisposing_syndrome|not_provided	MedGen:C0005859,OMIM:210900,Orphanet:ORPHA125,SNOMED_CT:4434006|MedGen:C0027672,SNOMED_CT:699346009|MedGen:CN517202	criteria_provided,_conflicting_interpretations	Conflicting_interpretations_of_pathogenicity	4.9129	25	0.001	0.912	D	0.994
353279	chr15	91290633	91290633	T	C	0.0068	exonic	BLM	nonsynonymous SNV	BLM:NM_000057:exon2:c.T11C:p.V4A,BLM:NM_001287247:exon2:c.T11C:p.V4A,BLM:NM_001287246:exon3:c.T11C:p.V4A	Bloom syndrome RecQ like helicase	FUNCTION: Participates in DNA replication and repair. Exhibits a magnesium-dependent ATP-dependent DNA-helicase activity that unwinds single- and double-stranded DNA in a 3'-5' direction. Involved in 5'-end resection of DNA during double-strand break (DSB) repair: unwinds DNA and recruits DNA2 which mediates the cleavage of 5'-ssDNA. Negatively regulates sister chromatid exchange (SCE). {ECO:0000…	DISEASE: Bloom syndrome (BLM) [MIM:210900]: An autosomal recessive disorder. It is characterized by proportionate pre- and postnatal growth deficiency, sun-sensitive telangiectatic hypo- and hyperpigmented skin, predisposition to malignancy, and chromosomal instability. {ECO:0000269|PubMed:10862105, ECO:0000269|PubMed:7585968, ECO:0000269|PubMed:9285778}. Note=The disease is caused by mutations a…	.	ovary;salivary gland;intestine;colon;skin;uterus;larynx;testis;germinal center;brain;unclassifiable (Anatomical System);lymph node;heart;hypothalamus;pharynx;blood;skeletal muscle;lung;cornea;nasopharynx;placenta;visual apparatus;liver;spleen;head and neck;cervix;kidney;mammary gland;	dorsal root ganglion;superior cervical ganglion;globus pallidus;ciliary ganglion;atrioventricular node;trigeminal ganglion;skeletal muscle;	0.75964	0.61682	-0.141517	42.3626	934.186	5.92615	0.0017	0.0006	0.0003	0	0.0004	0.0032	0.0015	0	0.001	0.0003	0	0	0	0.0011	0.0017	0	132930	Bloom_syndrome|Hereditary_cancer-predisposing_syndrome|not_specified|not_provided	MedGen:C0005859,OMIM:210900,Orphanet:ORPHA125,SNOMED_CT:4434006|MedGen:C0027672,SNOMED_CT:699346009|MedGen:CN169374|MedGen:CN517202	criteria_provided,_conflicting_interpretations	Conflicting_interpretations_of_pathogenicity	3.66825	23.2	0.004	0.784	D	0.608
264350	chr15	91346808	91346808	G	C	0.0068	exonic	BLM	nonsynonymous SNV	BLM:NM_000057:exon18:c.G3416C:p.R1139P,BLM:NM_001287248:exon18:c.G2291C:p.R764P,BLM:NM_001287246:exon19:c.G3416C:p.R1139P	Bloom syndrome RecQ like helicase	FUNCTION: Participates in DNA replication and repair. Exhibits a magnesium-dependent ATP-dependent DNA-helicase activity that unwinds single- and double-stranded DNA in a 3'-5' direction. Involved in 5'-end resection of DNA during double-strand break (DSB) repair: unwinds DNA and recruits DNA2 which mediates the cleavage of 5'-ssDNA. Negatively regulates sister chromatid exchange (SCE). {ECO:0000…	DISEASE: Bloom syndrome (BLM) [MIM:210900]: An autosomal recessive disorder. It is characterized by proportionate pre- and postnatal growth deficiency, sun-sensitive telangiectatic hypo- and hyperpigmented skin, predisposition to malignancy, and chromosomal instability. {ECO:0000269|PubMed:10862105, ECO:0000269|PubMed:7585968, ECO:0000269|PubMed:9285778}. Note=The disease is caused by mutations a…	.	ovary;salivary gland;intestine;colon;skin;uterus;larynx;testis;germinal center;brain;unclassifiable (Anatomical System);lymph node;heart;hypothalamus;pharynx;blood;skeletal muscle;lung;cornea;nasopharynx;placenta;visual apparatus;liver;spleen;head and neck;cervix;kidney;mammary gland;	dorsal root ganglion;superior cervical ganglion;globus pallidus;ciliary ganglion;atrioventricular node;trigeminal ganglion;skeletal muscle;	0.75964	0.61682	-0.141517	42.3626	934.186	5.92615	2.473e-05	0	0	0	0	2.998e-05	0.0011	0	.	.	.	.	.	.	.	.	400996	Bloom_syndrome|Hereditary_cancer-predisposing_syndrome	MedGen:C0005859,OMIM:210900,Orphanet:ORPHA125,SNOMED_CT:4434006|MedGen:C0027672,SNOMED_CT:699346009	criteria_provided,_multiple_submitters,_no_conflicts	Uncertain_significance	7.27267	34	0.002	0.721	D	0.833
348482	chr10	88683240	88683240	T	A	0.0068	exonic	BMPR1A	nonsynonymous SNV	BMPR1A:NM_004329:exon12:c.T1450A:p.S484T	bone morphogenetic protein receptor type 1A	FUNCTION: On ligand binding, forms a receptor complex consisting of two type II and two type I transmembrane serine/threonine kinases. Type II receptors phosphorylate and activate type I receptors which autophosphorylate, then bind and activate SMAD transcriptional regulators. Receptor for BMP2 and BMP4. Positively regulates chondrocyte differentiation through GDF5 interaction (By similarity). {E…	DISEASE: Polyposis syndrome, mixed hereditary 2 (HMPS2) [MIM:610069]: A disease is characterized by atypical juvenile polyps, colonic adenomas, and colorectal carcinomas. Note=The disease is caused by mutations affecting the gene represented in this entry.; DISEASE: Note=A microdeletion of chromosome 10q23 involving BMPR1A and PTEN is a cause of chromosome 10q23 deletion syndrome, which shows ove…	TISSUE SPECIFICITY: Highly expressed in skeletal muscle.;	unclassifiable (Anatomical System);heart;hypothalamus;colon;parathyroid;blood;skin;skeletal muscle;breast;pancreas;whole body;larynx;thyroid;placenta;duodenum;testis;head and neck;cervix;germinal center;kidney;brain;	superior cervical ganglion;ciliary ganglion;atrioventricular node;	0.98203	0.5392	-0.404033	26.5334	3489.79	11.3781	.	.	.	.	.	.	.	.	.	.	.	.	.	.	.	.	525878	Hereditary_cancer-predisposing_syndrome|Juvenile_polyposis_syndrome	MedGen:C0027672,SNOMED_CT:699346009|MedGen:C0345893,OMIM:174900,Orphanet:ORPHA2929,Orphanet:ORPHA329971,SNOMED_CT:9273005	criteria_provided,_multiple_submitters,_no_conflicts	Uncertain_significance	5.63384	26.6	0.001	0.784	D	0.866
318347	chr17	41197002	41197002	G	A	0.0068	UTR3	BRCA1	.	NM_007300:c.*693C>T;NM_007297:c.*693C>T;NM_007299:c.*799C>T;NM_007298:c.*693C>T;NM_007294:c.*693C>T	breast cancer 1	FUNCTION: E3 ubiquitin-protein ligase that specifically mediates the formation of 'Lys-6'-linked polyubiquitin chains and plays a central role in DNA repair by facilitating cellular responses to DNA damage. It is unclear whether it also mediates the formation of other types of polyubiquitin chains. The E3 ubiquitin-protein ligase activity is required for its tumor suppressor function. The BRCA1-B…	DISEASE: Breast cancer (BC) [MIM:114480]: A common malignancy originating from breast epithelial tissue. Breast neoplasms can be distinguished by their histologic pattern. Invasive ductal carcinoma is by far the most common type. Breast cancer is etiologically and genetically heterogeneous. Important genetic factors have been indicated by familial occurrence and bilateral involvement. Mutations a…	TISSUE SPECIFICITY: Isoform 1 and isoform 3 are widely expressed. Isoform 3 is reduced or absent in several breast and ovarian cancer cell lines.;	unclassifiable (Anatomical System);lymph node;ovary;islets of Langerhans;colon;skin;skeletal muscle;breast;bile duct;prostate;lung;endometrium;bone;placenta;visual apparatus;liver;testis;cervix;spleen;germinal center;kidney;brain;mammary gland;stomach;	dorsal root ganglion;superior cervical ganglion;testis;appendix;tumor;ciliary ganglion;atrioventricular node;pons;skeletal muscle;	0.99897	0.94795	0.464695	78.5975	3823.01	12.1541	0.0002	0	0	0	.	0	0	0.0004	3.243e-05	0	0	0	0	0	6.693e-05	0	346059	Hereditary_breast_and_ovarian_cancer_syndrome	MeSH:D061325,MedGen:C0677776,Orphanet:ORPHA145	criteria_provided,_single_submitter	Uncertain_significance	.	.	.	.	.	.
348974	chr17	41196403	41196403	A	G	0.0068	UTR3	BRCA1	.	NM_007300:c.*1292T>C;NM_007297:c.*1292T>C;NM_007299:c.*1398T>C;NM_007298:c.*1292T>C;NM_007294:c.*1292T>C	breast cancer 1	FUNCTION: E3 ubiquitin-protein ligase that specifically mediates the formation of 'Lys-6'-linked polyubiquitin chains and plays a central role in DNA repair by facilitating cellular responses to DNA damage. It is unclear whether it also mediates the formation of other types of polyubiquitin chains. The E3 ubiquitin-protein ligase activity is required for its tumor suppressor function. The BRCA1-B…	DISEASE: Breast cancer (BC) [MIM:114480]: A common malignancy originating from breast epithelial tissue. Breast neoplasms can be distinguished by their histologic pattern. Invasive ductal carcinoma is by far the most common type. Breast cancer is etiologically and genetically heterogeneous. Important genetic factors have been indicated by familial occurrence and bilateral involvement. Mutations a…	TISSUE SPECIFICITY: Isoform 1 and isoform 3 are widely expressed. Isoform 3 is reduced or absent in several breast and ovarian cancer cell lines.;	unclassifiable (Anatomical System);lymph node;ovary;islets of Langerhans;colon;skin;skeletal muscle;breast;bile duct;prostate;lung;endometrium;bone;placenta;visual apparatus;liver;testis;cervix;spleen;germinal center;kidney;brain;mammary gland;stomach;	dorsal root ganglion;superior cervical ganglion;testis;appendix;tumor;ciliary ganglion;atrioventricular node;pons;skeletal muscle;	0.99897	0.94795	0.464695	78.5975	3823.01	12.1541	8.7e-05	0	0	0	.	0.0003	0	0	0.0005	0	0	0	0	0.0023	0.0004	0.001	338571	Hereditary_breast_and_ovarian_cancer_syndrome	MeSH:D061325,MedGen:C0677776,Orphanet:ORPHA145	criteria_provided,_single_submitter	Uncertain_significance	.	.	.	.	.	.
179357	chr13	32893207	32893207	T	A	0.0068	intronic	BRCA2	.	.	breast cancer 2	FUNCTION: Involved in double-strand break repair and/or homologous recombination. Binds RAD51 and potentiates recombinational DNA repair by promoting assembly of RAD51 onto single-stranded DNA (ssDNA). Acts by targeting RAD51 to ssDNA over double-stranded DNA, enabling RAD51 to displace replication protein-A (RPA) from ssDNA and stabilizing RAD51-ssDNA filaments by blocking ATP hydrolysis. Part o…	DISEASE: Breast cancer (BC) [MIM:114480]: A common malignancy originating from breast epithelial tissue. Breast neoplasms can be distinguished by their histologic pattern. Invasive ductal carcinoma is by far the most common type. Breast cancer is etiologically and genetically heterogeneous. Important genetic factors have been indicated by familial occurrence and bilateral involvement. Mutations a…	TISSUE SPECIFICITY: Highest levels of expression in breast and thymus, with slightly lower levels in lung, ovary and spleen.;	.	.	0.97144	0.70346	3.73188	99.5872	775.598	5.51436	0.0024	0.0003	0.001	0.0002	0.0055	0.003	0.0034	0.002	0.0026	0.0009	0.0036	0.0132	0	0.0072	0.0025	0.002	66855	Hereditary_breast_and_ovarian_cancer_syndrome|Familial_cancer_of_breast|Fanconi_anemia|Hereditary_cancer-predisposing_syndrome|Breast-ovarian_cancer,_familial_2|not_specified|not_provided	MeSH:D061325,MedGen:C0677776,Orphanet:ORPHA145|MedGen:C0006142,OMIM:114480,Orphanet:ORPHA227535,SNOMED_CT:254843006|MedGen:C0015625,Orphanet:ORPHA84,SNOMED_CT:30575002|MedGen:C0027672,SNOMED_CT:699346009|MedGen:C2675520,OMIM:612555|MedGen:CN169374|MedGen:CN517202	reviewed_by_expert_panel	Benign	.	.	.	.	.	.
282185	chr17	59853843	59853843	G	T	0.0068	exonic	BRIP1	nonsynonymous SNV	BRIP1:NM_032043:exon14:c.C2016A:p.F672L	BRCA1 interacting protein C-terminal helicase 1	FUNCTION: DNA-dependent ATPase and 5' to 3' DNA helicase required for the maintenance of chromosomal stability. Acts late in the Fanconi anemia pathway, after FANCD2 ubiquitination. Involved in the repair of DNA double-strand breaks by homologous recombination in a manner that depends on its association with BRCA1. {ECO:0000269|PubMed:11301010, ECO:0000269|PubMed:14983014, ECO:0000269|PubMed:1611…	DISEASE: Breast cancer (BC) [MIM:114480]: A common malignancy originating from breast epithelial tissue. Breast neoplasms can be distinguished by their histologic pattern. Invasive ductal carcinoma is by far the most common type. Breast cancer is etiologically and genetically heterogeneous. Important genetic factors have been indicated by familial occurrence and bilateral involvement. Mutations a…	TISSUE SPECIFICITY: Ubiquitously expressed, with highest levels in testis. {ECO:0000269|PubMed:11301010}.;	unclassifiable (Anatomical System);breast;medulla oblongata;prostate;lung;testis;colon;blood;germinal center;skin;skeletal muscle;	dorsal root ganglion;	0.20765	0.27124	-0.637453	16.7374	155.978	2.72998	.	.	.	.	.	.	.	.	.	.	.	.	.	.	.	.	.	.	.	.	.	5.96357	27.7	0.006	0.614	D	1
318470	chr17	59876546	59876546	G	A	0.0068	exonic	BRIP1	nonsynonymous SNV	BRIP1:NM_032043:exon9:c.C1255T:p.R419W	BRCA1 interacting protein C-terminal helicase 1	FUNCTION: DNA-dependent ATPase and 5' to 3' DNA helicase required for the maintenance of chromosomal stability. Acts late in the Fanconi anemia pathway, after FANCD2 ubiquitination. Involved in the repair of DNA double-strand breaks by homologous recombination in a manner that depends on its association with BRCA1. {ECO:0000269|PubMed:11301010, ECO:0000269|PubMed:14983014, ECO:0000269|PubMed:1611…	DISEASE: Breast cancer (BC) [MIM:114480]: A common malignancy originating from breast epithelial tissue. Breast neoplasms can be distinguished by their histologic pattern. Invasive ductal carcinoma is by far the most common type. Breast cancer is etiologically and genetically heterogeneous. Important genetic factors have been indicated by familial occurrence and bilateral involvement. Mutations a…	TISSUE SPECIFICITY: Ubiquitously expressed, with highest levels in testis. {ECO:0000269|PubMed:11301010}.;	unclassifiable (Anatomical System);breast;medulla oblongata;prostate;lung;testis;colon;blood;germinal center;skin;skeletal muscle;	dorsal root ganglion;	0.20765	0.27124	-0.637453	16.7374	155.978	2.72998	0.0004	9.617e-05	0.0004	0.0001	0.0002	0.0004	0.0011	0.0006	0.0002	0.0001	0	0	0	0	0.0003	0.001	133610	Neoplasm_of_ovary|Breast_carcinoma|Familial_cancer_of_breast|Hereditary_cancer-predisposing_syndrome|Fanconi_anemia,_complementation_group_J|not_specified|not_provided	Gene:6765,Human_Phenotype_Ontology:HP:0100615,MedGen:C0919267,OMIM:167000,SNOMED_CT:123843001|Human_Phenotype_Ontology:HP:0003002,MedGen:C0678222,Orphanet:ORPHA180257|MedGen:C0006142,OMIM:114480,Orphanet:ORPHA227535,SNOMED_CT:254843006|MedGen:C0027672,SNOMED_CT:699346009|MedGen:C1836860,OMIM:609054|MedGen:CN169374|MedGen:CN517202	criteria_provided,_multiple_submitters,_no_conflicts	Uncertain_significance	6.97294	33	0.01	0.564	D	1
276281	chr12	58144559	58144559	T	C	0.0068	intronic	CDK4	.	.	cyclin-dependent kinase 4	FUNCTION: Ser/Thr-kinase component of cyclin D-CDK4 (DC) complexes that phosphorylate and inhibit members of the retinoblastoma (RB) protein family including RB1 and regulate the cell-cycle during G(1)/S transition. Phosphorylation of RB1 allows dissociation of the transcription factor E2F from the RB/E2F complexes and the subsequent transcription of E2F target genes which are responsible for the…	DISEASE: Melanoma, cutaneous malignant 3 (CMM3) [MIM:609048]: A malignant neoplasm of melanocytes, arising de novo or from a pre- existing benign nevus, which occurs most often in the skin but also may involve other sites. {ECO:0000269|PubMed:7652577, ECO:0000269|PubMed:8528263, ECO:0000269|PubMed:9311594, ECO:0000269|PubMed:9425228}. Note=Disease susceptibility is associated with variations affe…	.	ovary;salivary gland;adrenal medulla;intestine;colon;choroid;skin;bone marrow;uterus;prostate;whole body;cochlea;endometrium;larynx;synovium;bone;thyroid;iris;testis;germinal center;spinal ganglion;brain;bladder;unclassifiable (Anatomical System);lymph node;cartilage;heart;islets of Langerhans;muscle;urinary;pharynx;blood;breast;pancreas;lung;adrenal gland;placenta;visual apparatus;duodenum;alveo…	superior cervical ganglion;ciliary ganglion;atrioventricular node;trigeminal ganglion;skin;skeletal muscle;	0.99997	0.77439	-0.295622	32.6197	10.5111	0.3818	.	.	.	.	.	.	.	.	.	.	.	.	.	.	.	.	.	.	.	.	.	.	.	.	.	.	.
254510	chr12	58143104	58143104	T	A	0.0068	intronic	CDK4	.	.	cyclin-dependent kinase 4	FUNCTION: Ser/Thr-kinase component of cyclin D-CDK4 (DC) complexes that phosphorylate and inhibit members of the retinoblastoma (RB) protein family including RB1 and regulate the cell-cycle during G(1)/S transition. Phosphorylation of RB1 allows dissociation of the transcription factor E2F from the RB/E2F complexes and the subsequent transcription of E2F target genes which are responsible for the…	DISEASE: Melanoma, cutaneous malignant 3 (CMM3) [MIM:609048]: A malignant neoplasm of melanocytes, arising de novo or from a pre- existing benign nevus, which occurs most often in the skin but also may involve other sites. {ECO:0000269|PubMed:7652577, ECO:0000269|PubMed:8528263, ECO:0000269|PubMed:9311594, ECO:0000269|PubMed:9425228}. Note=Disease susceptibility is associated with variations affe…	.	ovary;salivary gland;adrenal medulla;intestine;colon;choroid;skin;bone marrow;uterus;prostate;whole body;cochlea;endometrium;larynx;synovium;bone;thyroid;iris;testis;germinal center;spinal ganglion;brain;bladder;unclassifiable (Anatomical System);lymph node;cartilage;heart;islets of Langerhans;muscle;urinary;pharynx;blood;breast;pancreas;lung;adrenal gland;placenta;visual apparatus;duodenum;alveo…	superior cervical ganglion;ciliary ganglion;atrioventricular node;trigeminal ganglion;skin;skeletal muscle;	0.99997	0.77439	-0.295622	32.6197	10.5111	0.3818	0.0002	0.0002	0	0	0	0.0003	0	0	0.0002	0	0	0	0	0	0.0003	0	151805	Hereditary_cancer-predisposing_syndrome|Hereditary_cutaneous_melanoma|not_specified|Cutaneous_Malignant_Melanoma,_Dominant|not_provided	MedGen:C0027672,SNOMED_CT:699346009|MedGen:C1512419|MedGen:CN169374|MedGen:CN239351|MedGen:CN517202	criteria_provided,_conflicting_interpretations	Conflicting_interpretations_of_pathogenicity	.	.	.	.	.	.
360782	chr14	65473007	65473007	G	T	0.0068	intronic	CHURC1-FNTB;FNTB;MAX	.	.	.	.	.	.	.	.	.	.	.	.	.	.	0.0004	0.0003	0	0	0.0005	0.0006	0	0	0.0006	0	0.0012	0	0	0	0.0013	0	.	.	.	.	.	.	.	.	.	.	.
353771	chr11	47256940	47256940	T	G	0.0068	exonic	DDB2	nonsynonymous SNV	DDB2:NM_000107:exon7:c.T1000G:p.F334V	damage specific DNA binding protein 2	FUNCTION: Required for DNA repair. Binds to DDB1 to form the UV- damaged DNA-binding protein complex (the UV-DDB complex). The UV- DDB complex may recognize UV-induced DNA damage and recruit proteins of the nucleotide excision repair pathway (the NER pathway) to initiate DNA repair. The UV-DDB complex preferentially binds to cyclobutane pyrimidine dimers (CPD), 6-4 photoproducts (6-4 PP), apurini…	DISEASE: Xeroderma pigmentosum complementation group E (XP-E) [MIM:278740]: An autosomal recessive pigmentary skin disorder characterized by solar hypersensitivity of the skin, high predisposition for developing cancers on areas exposed to sunlight and, in some cases, neurological abnormalities. The skin develops marked freckling and other pigmentation abnormalities. XP-E patients show a mild phe…	TISSUE SPECIFICITY: Ubiquitously expressed; with highest levels in corneal endothelium and lowest levels in brain. Isoform D1 is highly expressed in brain and heart. Isoform D2, isoform D3 and isoform D4 are weakly expressed. {ECO:0000269|PubMed:14751237}.;	smooth muscle;ovary;colon;parathyroid;fovea centralis;choroid;skin;retina;bone marrow;uterus;prostate;optic nerve;larynx;bone;testis;germinal center;brain;tonsil;unclassifiable (Anatomical System);lymph node;cartilage;heart;lacrimal gland;blood;lens;skeletal muscle;bile duct;pancreas;lung;nasopharynx;placenta;macula lutea;visual apparatus;alveolus;liver;spleen;cervix;kidney;stomach;	atrioventricular node;	0.16639	0.39887	-0.0274281	51.6572	34.5504	1.05471	.	.	.	.	.	.	.	.	.	.	.	.	.	.	.	.	.	.	.	.	.	5.63717	26.6	0.086	0.326	T	0.996
340487	chr14	95562768	95562768	C	T	0.0068	exonic	DICER1	nonsynonymous SNV	DICER1:NM_001195573:exon22:c.G4489A:p.D1497N,DICER1:NM_001271282:exon23:c.G4489A:p.D1497N,DICER1:NM_001291628:exon23:c.G4489A:p.D1497N,DICER1:NM_177438:exon23:c.G4489A:p.D1497N,DICER1:NM_030621:exon25:c.G4489A:p.D1497N	dicer 1 ribonuclease III	FUNCTION: Double-stranded RNA (dsRNA) endoribonuclease playing a central role in short dsRNA-mediated post-transcriptional gene silencing. Cleaves naturally occurring long dsRNAs and short hairpin pre-microRNAs (miRNA) into fragments of twenty-one to twenty-three nucleotides with 3' overhang of two nucleotides, producing respectively short interfering RNAs (siRNA) and mature microRNAs. SiRNAs and…	DISEASE: Pleuropulmonary blastoma (PPB) [MIM:601200]: A rare pediatric intrathoracic neoplasm. The tumor arises from the lung, pleura, or both, and appears to be purely mesenchymal in phenotype. It lacks malignant epithelial elements, a feature that distinguishes it from the classic adult-type pulmonary blastoma. It arises during fetal lung development and is often part of an inherited cancer syn…	.	smooth muscle;ovary;sympathetic chain;colon;parathyroid;fovea centralis;choroid;skin;retina;bone marrow;uterus;prostate;optic nerve;frontal lobe;cerebral cortex;endometrium;bone;pituitary gland;testis;amniotic fluid;germinal center;brain;pineal gland;unclassifiable (Anatomical System);lymph node;cartilage;heart;tongue;islets of Langerhans;hypothalamus;blood;lens;skeletal muscle;breast;pancreas;lu…	amygdala;dorsal root ganglion;superior cervical ganglion;occipital lobe;spinal cord;prefrontal cortex;appendix;trigeminal ganglion;skeletal muscle;parietal lobe;	0.41655	0.49485	-1.52125	3.44421	150.947	2.68525	.	.	.	.	.	.	.	.	.	.	.	.	.	.	.	.	241925	Hereditary_cancer-predisposing_syndrome|DICER1-related_pleuropulmonary_blastoma_cancer_predisposition_syndrome	MedGen:C0027672,SNOMED_CT:699346009|MedGen:CN072455,OMIM:601200	criteria_provided,_multiple_submitters,_no_conflicts	Uncertain_significance	3.02665	22.3	0.275	0.384	T	0.324
322898	chr7	55231515	55231515	G	A	0.0068	exonic	EGFR	nonsynonymous SNV	EGFR:NM_001346941:exon8:c.G920A:p.R307Q,EGFR:NM_001346897:exon13:c.G1586A:p.R529Q,EGFR:NM_001346899:exon13:c.G1586A:p.R529Q,EGFR:NM_001346898:exon14:c.G1721A:p.R574Q,EGFR:NM_001346900:exon14:c.G1562A:p.R521Q,EGFR:NM_005228:exon14:c.G1721A:p.R574Q,EGFR:NM_201282:exon14:c.G1721A:p.R574Q,EGFR:NM_201284:exon14:c.G1721A:p.R574Q	epidermal growth factor receptor	FUNCTION: Receptor tyrosine kinase binding ligands of the EGF family and activating several signaling cascades to convert extracellular cues into appropriate cellular responses. Known ligands include EGF, TGFA/TGF-alpha, amphiregulin, epigen/EPGN, BTC/betacellulin, epiregulin/EREG and HBEGF/heparin-binding EGF. Ligand binding triggers receptor homo- and/or heterodimerization and autophosphorylati…	DISEASE: Lung cancer (LNCR) [MIM:211980]: A common malignancy affecting tissues of the lung. The most common form of lung cancer is non-small cell lung cancer (NSCLC) that can be divided into 3 major histologic subtypes: squamous cell carcinoma, adenocarcinoma, and large cell lung cancer. NSCLC is often diagnosed at an advanced stage and has a poor prognosis. {ECO:0000269|PubMed:15118125, ECO:000…	TISSUE SPECIFICITY: Ubiquitously expressed. Isoform 2 is also expressed in ovarian cancers. {ECO:0000269|PubMed:17671655}.;	ovary;sympathetic chain;colon;parathyroid;skin;retina;uterus;prostate;whole body;frontal lobe;endometrium;larynx;bone;thyroid;testis;brain;unclassifiable (Anatomical System);cartilage;heart;tongue;lens;skeletal muscle;breast;bile duct;lung;placenta;liver;cervix;spleen;head and neck;kidney;mammary gland;stomach;	dorsal root ganglion;superior cervical ganglion;cerebellum peduncles;temporal lobe;pons;atrioventricular node;skeletal muscle;subthalamic nucleus;placenta;liver;globus pallidus;appendix;ciliary ganglion;trigeminal ganglion;parietal lobe;	0.99968	0.98895	-2.16086	1.43902	119.95	2.38669	8.27e-06	0	0	0	0	1.504e-05	0	0	.	.	.	.	.	.	.	.	.	.	.	.	.	2.91515	21.9	0.039	0.427	D	0.091
349466	chr7	55266418	55266418	G	A	0.0068	exonic	EGFR	nonsynonymous SNV	EGFR:NM_001346941:exon17:c.G1909A:p.V637I,EGFR:NM_001346897:exon22:c.G2575A:p.V859I,EGFR:NM_001346899:exon22:c.G2575A:p.V859I,EGFR:NM_001346898:exon23:c.G2710A:p.V904I,EGFR:NM_001346900:exon23:c.G2551A:p.V851I,EGFR:NM_005228:exon23:c.G2710A:p.V904I	epidermal growth factor receptor	FUNCTION: Receptor tyrosine kinase binding ligands of the EGF family and activating several signaling cascades to convert extracellular cues into appropriate cellular responses. Known ligands include EGF, TGFA/TGF-alpha, amphiregulin, epigen/EPGN, BTC/betacellulin, epiregulin/EREG and HBEGF/heparin-binding EGF. Ligand binding triggers receptor homo- and/or heterodimerization and autophosphorylati…	DISEASE: Lung cancer (LNCR) [MIM:211980]: A common malignancy affecting tissues of the lung. The most common form of lung cancer is non-small cell lung cancer (NSCLC) that can be divided into 3 major histologic subtypes: squamous cell carcinoma, adenocarcinoma, and large cell lung cancer. NSCLC is often diagnosed at an advanced stage and has a poor prognosis. {ECO:0000269|PubMed:15118125, ECO:000…	TISSUE SPECIFICITY: Ubiquitously expressed. Isoform 2 is also expressed in ovarian cancers. {ECO:0000269|PubMed:17671655}.;	ovary;sympathetic chain;colon;parathyroid;skin;retina;uterus;prostate;whole body;frontal lobe;endometrium;larynx;bone;thyroid;testis;brain;unclassifiable (Anatomical System);cartilage;heart;tongue;lens;skeletal muscle;breast;bile duct;lung;placenta;liver;cervix;spleen;head and neck;kidney;mammary gland;stomach;	dorsal root ganglion;superior cervical ganglion;cerebellum peduncles;temporal lobe;pons;atrioventricular node;skeletal muscle;subthalamic nucleus;placenta;liver;globus pallidus;appendix;ciliary ganglion;trigeminal ganglion;parietal lobe;	0.99968	0.98895	-2.16086	1.43902	119.95	2.38669	0.0004	0	0	0	0	7.492e-05	0	0.0024	.	.	.	.	.	.	.	.	.	.	.	.	.	4.53778	24.3	0.236	0.179	T	0.012
242579	chr7	55240780	55240780	G	A	0.0068	exonic	EGFR	nonsynonymous SNV	EGFR:NM_001346941:exon11:c.G1223A:p.R408Q,EGFR:NM_001346897:exon16:c.G1889A:p.R630Q,EGFR:NM_001346899:exon16:c.G1889A:p.R630Q,EGFR:NM_001346898:exon17:c.G2024A:p.R675Q,EGFR:NM_001346900:exon17:c.G1865A:p.R622Q,EGFR:NM_005228:exon17:c.G2024A:p.R675Q	epidermal growth factor receptor	FUNCTION: Receptor tyrosine kinase binding ligands of the EGF family and activating several signaling cascades to convert extracellular cues into appropriate cellular responses. Known ligands include EGF, TGFA/TGF-alpha, amphiregulin, epigen/EPGN, BTC/betacellulin, epiregulin/EREG and HBEGF/heparin-binding EGF. Ligand binding triggers receptor homo- and/or heterodimerization and autophosphorylati…	DISEASE: Lung cancer (LNCR) [MIM:211980]: A common malignancy affecting tissues of the lung. The most common form of lung cancer is non-small cell lung cancer (NSCLC) that can be divided into 3 major histologic subtypes: squamous cell carcinoma, adenocarcinoma, and large cell lung cancer. NSCLC is often diagnosed at an advanced stage and has a poor prognosis. {ECO:0000269|PubMed:15118125, ECO:000…	TISSUE SPECIFICITY: Ubiquitously expressed. Isoform 2 is also expressed in ovarian cancers. {ECO:0000269|PubMed:17671655}.;	ovary;sympathetic chain;colon;parathyroid;skin;retina;uterus;prostate;whole body;frontal lobe;endometrium;larynx;bone;thyroid;testis;brain;unclassifiable (Anatomical System);cartilage;heart;tongue;lens;skeletal muscle;breast;bile duct;lung;placenta;liver;cervix;spleen;head and neck;kidney;mammary gland;stomach;	dorsal root ganglion;superior cervical ganglion;cerebellum peduncles;temporal lobe;pons;atrioventricular node;skeletal muscle;subthalamic nucleus;placenta;liver;globus pallidus;appendix;ciliary ganglion;trigeminal ganglion;parietal lobe;	0.99968	0.98895	-2.16086	1.43902	119.95	2.38669	0.0002	0	0.0003	0.0002	0	0.0003	0	0.0002	0.0002	0	0	0	0	0	0.0004	0	137764	Hereditary_cancer|not_specified	MedGen:C1333600|MedGen:CN169374	criteria_provided,_single_submitter	Uncertain_significance	7.65918	35	0.004	0.654	D	0.999
277880	chr2	47606084	47606084	T	A	0.0137	intronic	EPCAM	.	.	epithelial cell adhesion molecule	FUNCTION: May act as a physical homophilic interaction molecule between intestinal epithelial cells (IECs) and intraepithelial lymphocytes (IELs) at the mucosal epithelium for providing immunological barrier as a first line of defense against mucosal infection. Plays a role in embryonic stem cells proliferation and differentiation. Up-regulates the expression of FABP5, MYC and cyclins A and E. {E…	DISEASE: Diarrhea 5, with tufting enteropathy, congenital (DIAR5) [MIM:613217]: An intractable diarrhea of infancy characterized by villous atrophy and absence of inflammation, with intestinal epithelial cell dysplasia manifesting as focal epithelial tufts in the duodenum and jejunum. {ECO:0000269|PubMed:18572020}. Note=The disease is caused by mutations affecting the gene represented in this ent…	TISSUE SPECIFICITY: Highly and selectively expressed by undifferentiated rather than differentiated embryonic stem cells (ESC). Levels rapidly diminish as soon as ESC's differentiate (at protein levels). Expressed in almost all epithelial cell membranes but not on mesodermal or neural cell membranes. Found on the surface of adenocarcinoma. {ECO:0000269|PubMed:20064925}.;	smooth muscle;ovary;salivary gland;intestine;colon;parathyroid;fovea centralis;choroid;skin;retina;bone marrow;uterus;prostate;optic nerve;endometrium;thyroid;pituitary gland;testis;brain;pineal gland;bladder;unclassifiable (Anatomical System);lymph node;heart;islets of Langerhans;adrenal cortex;pharynx;blood;lens;bile duct;breast;pancreas;lung;adrenal gland;placenta;macula lutea;visual apparatus…	pancreas;thyroid;beta cell islets;	0.61487	0.29457	0.373042	75.2949	2850.98	10.1006	3.418e-05	0	0	0	0	4.694e-05	0.0011	0	.	.	.	.	.	.	.	.	.	.	.	.	.	.	.	.	.	.	.
325727	chr2	47606084	47606084	T	A	0.0137	intronic	EPCAM	.	.	epithelial cell adhesion molecule	FUNCTION: May act as a physical homophilic interaction molecule between intestinal epithelial cells (IECs) and intraepithelial lymphocytes (IELs) at the mucosal epithelium for providing immunological barrier as a first line of defense against mucosal infection. Plays a role in embryonic stem cells proliferation and differentiation. Up-regulates the expression of FABP5, MYC and cyclins A and E. {E…	DISEASE: Diarrhea 5, with tufting enteropathy, congenital (DIAR5) [MIM:613217]: An intractable diarrhea of infancy characterized by villous atrophy and absence of inflammation, with intestinal epithelial cell dysplasia manifesting as focal epithelial tufts in the duodenum and jejunum. {ECO:0000269|PubMed:18572020}. Note=The disease is caused by mutations affecting the gene represented in this ent…	TISSUE SPECIFICITY: Highly and selectively expressed by undifferentiated rather than differentiated embryonic stem cells (ESC). Levels rapidly diminish as soon as ESC's differentiate (at protein levels). Expressed in almost all epithelial cell membranes but not on mesodermal or neural cell membranes. Found on the surface of adenocarcinoma. {ECO:0000269|PubMed:20064925}.;	smooth muscle;ovary;salivary gland;intestine;colon;parathyroid;fovea centralis;choroid;skin;retina;bone marrow;uterus;prostate;optic nerve;endometrium;thyroid;pituitary gland;testis;brain;pineal gland;bladder;unclassifiable (Anatomical System);lymph node;heart;islets of Langerhans;adrenal cortex;pharynx;blood;lens;bile duct;breast;pancreas;lung;adrenal gland;placenta;macula lutea;visual apparatus…	pancreas;thyroid;beta cell islets;	0.61487	0.29457	0.373042	75.2949	2850.98	10.1006	3.418e-05	0	0	0	0	4.694e-05	0.0011	0	.	.	.	.	.	.	.	.	.	.	.	.	.	.	.	.	.	.	.
333722	chr19	45860940	45860940	C	T	0.0068	exonic	ERCC2	nonsynonymous SNV	ERCC2:NM_000400:exon13:c.G1255A:p.E419K	excision repair cross-complementation group 2	FUNCTION: ATP-dependent 5'-3' DNA helicase, component of the core- TFIIH basal transcription factor. Involved in nucleotide excision repair (NER) of DNA by opening DNA around the damage, and in RNA transcription by RNA polymerase II by anchoring the CDK-activating kinase (CAK) complex, composed of CDK7, cyclin H and MAT1, to the core-TFIIH complex. Involved in the regulation of vitamin-D receptor…	DISEASE: Xeroderma pigmentosum complementation group D (XP-D) [MIM:278730]: An autosomal recessive pigmentary skin disorder characterized by solar hypersensitivity of the skin, high predisposition for developing cancers on areas exposed to sunlight and, in some cases, neurological abnormalities. The skin develops marked freckling and other pigmentation abnormalities. Some XP-D patients present fe…	.	lymphoreticular;myocardium;ovary;colon;parathyroid;choroid;skin;endometrium;bone;pituitary gland;testis;brain;unclassifiable (Anatomical System);lymph node;cartilage;islets of Langerhans;muscle;skeletal muscle;breast;pancreas;lung;placenta;liver;cervix;spleen;stomach;	.	0.40797	0.77072	-1.94568	1.88724	3745.39	11.9685	9.132e-05	0	0.0002	0	0	1.509e-05	0	0.0005	3.24e-05	0.0001	0	0	0	0	0	0	.	.	.	.	.	8.22123	35	0.001	0.784	D	0.99
341348	chr2	128016978	128016978	G	A	0.0068	exonic	ERCC3	nonsynonymous SNV	ERCC3:NM_000122:exon14:c.C2111T:p.S704L,ERCC3:NM_001303416:exon14:c.C1919T:p.S640L,ERCC3:NM_001303418:exon14:c.C1919T:p.S640L	excision repair cross-complementation group 3	FUNCTION: ATP-dependent 3'-5' DNA helicase, component of the core- TFIIH basal transcription factor, involved in nucleotide excision repair (NER) of DNA and, when complexed to CAK, in RNA transcription by RNA polymerase II. Acts by opening DNA either around the RNA transcription start site or the DNA damage. {ECO:0000269|PubMed:10024882, ECO:0000269|PubMed:8157004}.;	DISEASE: Xeroderma pigmentosum complementation group B (XP-B) [MIM:610651]: An autosomal recessive pigmentary skin disorder characterized by solar hypersensitivity of the skin, high predisposition for developing cancers on areas exposed to sunlight and, in some cases, neurological abnormalities. The skin develops marked freckling and other pigmentation abnormalities. Some XP-B patients present fe…	.	medulla oblongata;smooth muscle;ovary;salivary gland;intestine;colon;skin;bone marrow;uterus;prostate;whole body;endometrium;oesophagus;synovium;bone;thyroid;pituitary gland;testis;germinal center;brain;bladder;tonsil;unclassifiable (Anatomical System);cartilage;heart;islets of Langerhans;hypothalamus;pharynx;blood;skeletal muscle;breast;pancreas;lung;placenta;visual apparatus;hippocampus;duodenu…	dorsal root ganglion;superior cervical ganglion;testis - interstitial;testis;ciliary ganglion;atrioventricular node;cingulate cortex;	0.72446	0.2684	-1.28412	5.11323	87.8576	2.00291	0.0022	0.0006	0.0034	0	0.0076	0.0024	0.0077	0.0002	0.0025	0.0006	0.0024	0.0033	0	0.0083	0.0026	0.001	137859	not_specified	MedGen:CN169374	no_assertion_provided	not_provided	4.30121	24	0.043	0.413	D	0.642
283907	chr2	128017009	128017009	C	T	0.0068	exonic	ERCC3	nonsynonymous SNV	ERCC3:NM_000122:exon14:c.G2080A:p.A694T,ERCC3:NM_001303416:exon14:c.G1888A:p.A630T,ERCC3:NM_001303418:exon14:c.G1888A:p.A630T	excision repair cross-complementation group 3	FUNCTION: ATP-dependent 3'-5' DNA helicase, component of the core- TFIIH basal transcription factor, involved in nucleotide excision repair (NER) of DNA and, when complexed to CAK, in RNA transcription by RNA polymerase II. Acts by opening DNA either around the RNA transcription start site or the DNA damage. {ECO:0000269|PubMed:10024882, ECO:0000269|PubMed:8157004}.;	DISEASE: Xeroderma pigmentosum complementation group B (XP-B) [MIM:610651]: An autosomal recessive pigmentary skin disorder characterized by solar hypersensitivity of the skin, high predisposition for developing cancers on areas exposed to sunlight and, in some cases, neurological abnormalities. The skin develops marked freckling and other pigmentation abnormalities. Some XP-B patients present fe…	.	medulla oblongata;smooth muscle;ovary;salivary gland;intestine;colon;skin;bone marrow;uterus;prostate;whole body;endometrium;oesophagus;synovium;bone;thyroid;pituitary gland;testis;germinal center;brain;bladder;tonsil;unclassifiable (Anatomical System);cartilage;heart;islets of Langerhans;hypothalamus;pharynx;blood;skeletal muscle;breast;pancreas;lung;placenta;visual apparatus;hippocampus;duodenu…	dorsal root ganglion;superior cervical ganglion;testis - interstitial;testis;ciliary ganglion;atrioventricular node;cingulate cortex;	0.72446	0.2684	-1.28412	5.11323	87.8576	2.00291	0.0007	0.0002	0.0003	0.0006	0	0.0012	0	0	0.001	0.0003	0.0012	0	0.0012	0	0.0016	0	284229	Xeroderma_pigmentosum	MedGen:C0043346,Orphanet:ORPHA910,SNOMED_CT:44600005	criteria_provided,_single_submitter	Uncertain_significance	2.98898	22.2	0.568	0.062	T	0.027
347867	chr16	14041570	14041570	T	C	0.0068	exonic	ERCC4	nonsynonymous SNV	ERCC4:NM_005236:exon11:c.T2117C:p.I706T	excision repair cross-complementation group 4	FUNCTION: Catalytic component of a structure-specific DNA repair endonuclease responsible for the 5-prime incision during DNA repair. Involved in homologous recombination that assists in removing interstrand cross-link. {ECO:0000269|PubMed:19596235}.;	DISEASE: Xeroderma pigmentosum complementation group F (XP-F) [MIM:278760]: An autosomal recessive pigmentary skin disorder characterized by solar hypersensitivity of the skin, high predisposition for developing cancers on areas exposed to sunlight and, in some cases, neurological abnormalities. The skin develops marked freckling and other pigmentation abnormalities. XP-F patients show a mild phe…	.	unclassifiable (Anatomical System);heart;ovary;adrenal cortex;colon;parathyroid;lens;skin;skeletal muscle;breast;uterus;prostate;optic nerve;whole body;adrenal gland;bone;thyroid;placenta;liver;testis;spleen;germinal center;kidney;brain;pineal gland;	superior cervical ganglion;	0.8426	0.47836	-0.367439	28.2909	549.805	4.76877	0.0014	0.0002	0.0016	0	0.0003	0.0022	0.0022	0	0.0009	0.0005	0	0	0	0	0.0015	0	137881	Cockayne_syndrome|Xeroderma_pigmentosum,_group_F|Fanconi_anemia,_complementation_group_Q|not_specified	MedGen:C0009207,Orphanet:ORPHA191,SNOMED_CT:21086008|MedGen:C0268140,OMIM:278760,Orphanet:ORPHA276264,SNOMED_CT:42530008|MedGen:C3808988,OMIM:615272|MedGen:CN169374	criteria_provided,_multiple_submitters,_no_conflicts	Uncertain_significance	5.71981	26.9	0.002	0.721	D	1
265949	chr13	103520565	103520565	A	G	0.0206	exonic	ERCC5	nonsynonymous SNV	ERCC5:NM_000123:exon12:c.A2636G:p.N879S,BIVM-ERCC5:NM_001204425:exon20:c.A3998G:p.N1333S	.	.	.	.	.	.	.	.	.	.	.	.	0.0095	0.0017	0.0086	0.0001	0.0103	0.0133	0.0077	0.0047	0.0081	0.0023	0.0155	0.0033	0	0.008	0.0123	0.0051	137901	not_specified	MedGen:CN169374	no_assertion_provided	not_provided	5.46599	26.2	0.318	0.136	T	0.516
353279	chr13	103498672	103498672	C	T	0.0068	exonic	ERCC5	nonsynonymous SNV	ERCC5:NM_000123:exon1:c.C56T:p.P19L	excision repair cross-complementation group 5	FUNCTION: Single-stranded structure-specific DNA endonuclease involved in DNA excision repair. Makes the 3'incision in DNA nucleotide excision repair (NER). Acts as a cofactor for a DNA glycosylase that removes oxidized pyrimidines from DNA. May also be involved in transcription-coupled repair of this kind of damage, in transcription by RNA polymerase II, and perhaps in other processes too.;	DISEASE: Xeroderma pigmentosum complementation group G (XP-G) [MIM:278780]: An autosomal recessive pigmentary skin disorder characterized by solar hypersensitivity of the skin, high predisposition for developing cancers on areas exposed to sunlight and, in some cases, neurological abnormalities. The skin develops marked freckling and other pigmentation abnormalities. Some XP-G patients present fe…	.	smooth muscle;ovary;colon;parathyroid;fovea centralis;choroid;skin;retina;bone marrow;uterus;prostate;optic nerve;synovium;bone;thyroid;testis;germinal center;brain;artery;unclassifiable (Anatomical System);lymph node;cartilage;heart;islets of Langerhans;blood;lens;pancreas;lung;placenta;macula lutea;visual apparatus;liver;spleen;head and neck;kidney;mammary gland;stomach;aorta;	pancreas;trigeminal ganglion;cingulate cortex;	0.08139	0.49343	0.547404	81.1335	2484.51	9.30163	0.0007	0.0002	0.0002	0	0	0.0011	0.0012	0	0.0004	0	0	0	0	0	0.0009	0	137898	not_specified	MedGen:CN169374	no_assertion_provided	not_provided	6.81639	32	0.839	0.028	T	0.228
340487	chr8	119122722	119122722	C	A	0.0068	exonic	EXT1	nonsynonymous SNV	EXT1:NM_000127:exon1:c.G564T:p.R188S	exostosin glycosyltransferase 1	FUNCTION: Glycosyltransferase required for the biosynthesis of heparan-sulfate. The EXT1/EXT2 complex possesses substantially higher glycosyltransferase activity than EXT1 or EXT2 alone. Appears to be a tumor suppressor. {ECO:0000269|PubMed:11518722}.;	DISEASE: Tricho-rhino-phalangeal syndrome 2 (TRPS2) [MIM:150230]: A syndrome that combines the clinical features of tricho-rhino- phalangeal syndrome type 1 and multiple exostoses type 1. Affected individuals manifest multiple dysmorphic facial features including large, laterally protruding ears, a bulbous nose, an elongated upper lip, as well as sparse scalp hair, winged scapulae, multiple carti…	TISSUE SPECIFICITY: Ubiquitous.;	.	.	0.73601	0.26791	-1.13341	6.4343	42.3432	1.23181	.	.	.	.	.	.	.	.	.	.	.	.	.	.	.	.	.	.	.	.	.	5.38342	25.9	0.003	0.682	D	0.963
365087	chr8	119122651	119122651	C	G	0.0068	exonic	EXT1	nonsynonymous SNV	EXT1:NM_000127:exon1:c.G635C:p.G212A	exostosin glycosyltransferase 1	FUNCTION: Glycosyltransferase required for the biosynthesis of heparan-sulfate. The EXT1/EXT2 complex possesses substantially higher glycosyltransferase activity than EXT1 or EXT2 alone. Appears to be a tumor suppressor. {ECO:0000269|PubMed:11518722}.;	DISEASE: Tricho-rhino-phalangeal syndrome 2 (TRPS2) [MIM:150230]: A syndrome that combines the clinical features of tricho-rhino- phalangeal syndrome type 1 and multiple exostoses type 1. Affected individuals manifest multiple dysmorphic facial features including large, laterally protruding ears, a bulbous nose, an elongated upper lip, as well as sparse scalp hair, winged scapulae, multiple carti…	TISSUE SPECIFICITY: Ubiquitous.;	.	.	0.73601	0.26791	-1.13341	6.4343	42.3432	1.23181	1.66e-05	0	0	0	0	3.02e-05	0	0	.	.	.	.	.	.	.	.	.	.	.	.	.	4.88755	24.9	0.025	0.473	D	0.999
347744	chr9	97873562	97873564	AGG	-	0.0068	exonic	FANCC	nonframeshift deletion	FANCC:NM_001243744:exon14:c.1393_1395del:p.P465del	Fanconi anemia complementation group C	FUNCTION: DNA repair protein that may operate in a postreplication repair or a cell cycle checkpoint function. May be implicated in interstrand DNA cross-link repair and in the maintenance of normal chromosome stability. Upon IFNG induction, may facilitate STAT1 activation by recruiting STAT1 to IFNGR1. {ECO:0000269|PubMed:11520787}.;	DISEASE: Fanconi anemia complementation group C (FANCC) [MIM:227645]: A disorder affecting all bone marrow elements and resulting in anemia, leukopenia and thrombopenia. It is associated with cardiac, renal and limb malformations, dermal pigmentary changes, and a predisposition to the development of malignancies. At the cellular level it is associated with hypersensitivity to DNA-damaging agents,…	TISSUE SPECIFICITY: Ubiquitous.;	smooth muscle;colon;fovea centralis;choroid;skin;retina;prostate;optic nerve;frontal lobe;endometrium;larynx;testis;germinal center;brain;unclassifiable (Anatomical System);cartilage;lens;skeletal muscle;pancreas;lung;placenta;macula lutea;visual apparatus;liver;spleen;head and neck;kidney;mammary gland;stomach;	dorsal root ganglion;superior cervical ganglion;liver;ciliary ganglion;atrioventricular node;pons;trigeminal ganglion;skeletal muscle;cerebellum;	0.07462	0.51811	0.354633	74.5813	244.222	3.37227	0.0002	0.0008	0	0	0	0.0002	0	0.0001	9.691e-05	0.0003	0	0	0	0	0	0	138046	Fanconi_anemia,_complementation_group_C|not_specified	MedGen:C3468041,OMIM:227645|MedGen:CN169374	criteria_provided,_single_submitter	Likely_benign	.	.	.	.	.	.
350573	chr9	98011500	98011500	G	T	0.0068	exonic	FANCC	nonsynonymous SNV	FANCC:NM_000136:exon2:c.C74A:p.A25D,FANCC:NM_001243743:exon2:c.C74A:p.A25D,FANCC:NM_001243744:exon2:c.C74A:p.A25D	Fanconi anemia complementation group C	FUNCTION: DNA repair protein that may operate in a postreplication repair or a cell cycle checkpoint function. May be implicated in interstrand DNA cross-link repair and in the maintenance of normal chromosome stability. Upon IFNG induction, may facilitate STAT1 activation by recruiting STAT1 to IFNGR1. {ECO:0000269|PubMed:11520787}.;	DISEASE: Fanconi anemia complementation group C (FANCC) [MIM:227645]: A disorder affecting all bone marrow elements and resulting in anemia, leukopenia and thrombopenia. It is associated with cardiac, renal and limb malformations, dermal pigmentary changes, and a predisposition to the development of malignancies. At the cellular level it is associated with hypersensitivity to DNA-damaging agents,…	TISSUE SPECIFICITY: Ubiquitous.;	smooth muscle;colon;fovea centralis;choroid;skin;retina;prostate;optic nerve;frontal lobe;endometrium;larynx;testis;germinal center;brain;unclassifiable (Anatomical System);cartilage;lens;skeletal muscle;pancreas;lung;placenta;macula lutea;visual apparatus;liver;spleen;head and neck;kidney;mammary gland;stomach;	dorsal root ganglion;superior cervical ganglion;liver;ciliary ganglion;atrioventricular node;pons;trigeminal ganglion;skeletal muscle;cerebellum;	0.07462	0.51811	0.354633	74.5813	244.222	3.37227	.	.	.	.	.	.	.	.	.	.	.	.	.	.	.	.	.	.	.	.	.	6.04775	28	0.053	0.388	T	0.999
243071	chr3	10130138	10130138	C	T	0.0068	exonic	FANCD2	nonsynonymous SNV	FANCD2:NM_001018115:exon35:c.C3472T:p.L1158F,FANCD2:NM_001319984:exon35:c.C3472T:p.L1158F,FANCD2:NM_033084:exon35:c.C3472T:p.L1158F	Fanconi anemia complementation group D2	FUNCTION: Required for maintenance of chromosomal stability. Promotes accurate and efficient pairing of homologs during meiosis. Involved in the repair of DNA double-strand breaks, both by homologous recombination and single-strand annealing. May participate in S phase and G2 phase checkpoint activation upon DNA damage. Plays a role in preventing breakage and loss of missegregating chromatin at t…	DISEASE: Fanconi anemia complementation group D2 (FANCD2) [MIM:227646]: A disorder affecting all bone marrow elements and resulting in anemia, leukopenia and thrombopenia. It is associated with cardiac, renal and limb malformations, dermal pigmentary changes, and a predisposition to the development of malignancies. At the cellular level it is associated with hypersensitivity to DNA-damaging agent…	TISSUE SPECIFICITY: Highly expressed in germinal center cells of the spleen, tonsil, and reactive lymph nodes, and in the proliferating basal layer of squamous epithelium of tonsil, esophagus, oropharynx, larynx and cervix. Expressed in cytotrophoblastic cells of the placenta and exocrine cells of the pancreas (at protein level). Highly expressed in testis, where expression is restricted to matur…	unclassifiable (Anatomical System);pancreas;lymph node;lung;ovary;bone;liver;testis;colon;spleen;blood;brain;stomach;bone marrow;	dorsal root ganglion;atrioventricular node;trigeminal ganglion;	0.25008	.	-0.920454	9.79004	710.412	5.29622	1.647e-05	0	0	0	0	2.997e-05	0	0	.	.	.	.	.	.	.	.	.	.	.	.	.	5.88748	27.4	0.009	0.574	D	0.999
349220	chr3	10070369	10070369	T	C	0.0068	exonic	FANCD2	nonsynonymous SNV	FANCD2:NM_001018115:exon2:c.T28C:p.S10P,FANCD2:NM_001319984:exon2:c.T28C:p.S10P,FANCD2:NM_033084:exon2:c.T28C:p.S10P	Fanconi anemia complementation group D2	FUNCTION: Required for maintenance of chromosomal stability. Promotes accurate and efficient pairing of homologs during meiosis. Involved in the repair of DNA double-strand breaks, both by homologous recombination and single-strand annealing. May participate in S phase and G2 phase checkpoint activation upon DNA damage. Plays a role in preventing breakage and loss of missegregating chromatin at t…	DISEASE: Fanconi anemia complementation group D2 (FANCD2) [MIM:227646]: A disorder affecting all bone marrow elements and resulting in anemia, leukopenia and thrombopenia. It is associated with cardiac, renal and limb malformations, dermal pigmentary changes, and a predisposition to the development of malignancies. At the cellular level it is associated with hypersensitivity to DNA-damaging agent…	TISSUE SPECIFICITY: Highly expressed in germinal center cells of the spleen, tonsil, and reactive lymph nodes, and in the proliferating basal layer of squamous epithelium of tonsil, esophagus, oropharynx, larynx and cervix. Expressed in cytotrophoblastic cells of the placenta and exocrine cells of the pancreas (at protein level). Highly expressed in testis, where expression is restricted to matur…	unclassifiable (Anatomical System);pancreas;lymph node;lung;ovary;bone;liver;testis;colon;spleen;blood;brain;stomach;bone marrow;	dorsal root ganglion;atrioventricular node;trigeminal ganglion;	0.25008	.	-0.920454	9.79004	710.412	5.29622	0.0002	0	0	0	0	0.0003	0	0	0.0002	0	0	0	0	0	0.0003	0.001	.	.	.	.	.	2.8604	21.7	0.191	0.21	T	0.975
366071	chr6	35427124	35427124	C	T	0.0068	exonic	FANCE	nonsynonymous SNV	FANCE:NM_021922:exon6:c.C1130T:p.S377F	Fanconi anemia complementation group E	FUNCTION: As part of the Fanconi anemia (FA) complex functions in DNA cross-links repair. Required for the nuclear accumulation of FANCC and provides a critical bridge between the FA complex and FANCD2. {ECO:0000269|PubMed:12093742, ECO:0000269|PubMed:17296736}.;	DISEASE: Fanconi anemia complementation group E (FANCE) [MIM:600901]: A disorder affecting all bone marrow elements and resulting in anemia, leukopenia and thrombopenia. It is associated with cardiac, renal and limb malformations, dermal pigmentary changes, and a predisposition to the development of malignancies. At the cellular level it is associated with hypersensitivity to DNA-damaging agents,…	.	unclassifiable (Anatomical System);colon;fovea centralis;choroid;lens;retina;uterus;prostate;optic nerve;larynx;placenta;macula lutea;visual apparatus;liver;head and neck;cervix;brain;stomach;	subthalamic nucleus;superior cervical ganglion;testis - seminiferous tubule;globus pallidus;ciliary ganglion;atrioventricular node;trigeminal ganglion;skin;skeletal muscle;	0.02889	0.4764	-0.312207	32.0594	1627.9	7.46141	.	.	.	.	.	.	.	.	3.23e-05	0	0	0	0	0	6.67e-05	0	.	.	.	.	.	6.88801	33	0.165	0.232	T	0.999
272099	chr11	22646972	22646972	G	C	0.0068	exonic	FANCF	nonsynonymous SNV	FANCF:NM_022725:exon1:c.C385G:p.L129V	Fanconi anemia complementation group F	FUNCTION: DNA repair protein that may operate in a postreplication repair or a cell cycle checkpoint function. May be implicated in interstrand DNA cross-link repair and in the maintenance of normal chromosome stability (By similarity). {ECO:0000250}.;	DISEASE: Fanconi anemia complementation group F (FANCF) [MIM:603467]: A disorder affecting all bone marrow elements and resulting in anemia, leukopenia and thrombopenia. It is associated with cardiac, renal and limb malformations, dermal pigmentary changes, and a predisposition to the development of malignancies. At the cellular level it is associated with hypersensitivity to DNA-damaging agents,…	.	lymphoreticular;ovary;salivary gland;intestine;colon;skin;prostate;testis;germinal center;bladder;brain;unclassifiable (Anatomical System);heart;islets of Langerhans;pharynx;blood;skeletal muscle;breast;lung;visual apparatus;liver;spleen;cervix;kidney;stomach;	trigeminal ganglion;	0.08224	0.29179	-0.0237892	52.0937	112.882	2.31118	0.0007	0	0.0002	0	0.0005	0.0012	0.0022	0	0.0008	0.0001	0	0	0	0.002	0.0009	0.002	138087	Fanconi_anemia|Fanconi_anemia,_complementation_group_F|not_specified|not_provided	MedGen:C0015625,Orphanet:ORPHA84,SNOMED_CT:30575002|MedGen:C3469526,OMIM:603467|MedGen:CN169374|MedGen:CN517202	criteria_provided,_multiple_submitters,_no_conflicts	Uncertain_significance	3.07147	22.4	0.992	0.02	T	0.99
254018	chr2	58468447	58468447	A	G	0.0206	exonic	FANCL	nonsynonymous SNV	FANCL:NM_001114636:exon1:c.T2C:p.M1T,FANCL:NM_018062:exon1:c.T2C:p.M1T	Fanconi anemia complementation group L	FUNCTION: Ubiquitin ligase protein that mediates monoubiquitination of FANCD2, a key step in the DNA damage pathway. Also mediates monoubiquitination of FANCI. May stimulate the ubiquitin release from UBE2W. May be required for proper primordial germ cell proliferation in the embryonic stage, whereas it is probably not needed for spermatogonial proliferation after birth. {ECO:0000269|PubMed:12973…	DISEASE: Fanconi anemia complementation group L (FANCL) [MIM:614083]: A disorder affecting all bone marrow elements and resulting in anemia, leukopenia and thrombopenia. It is associated with cardiac, renal and limb malformations, dermal pigmentary changes, and a predisposition to the development of malignancies. At the cellular level it is associated with hypersensitivity to DNA-damaging agents,…	.	myocardium;ovary;salivary gland;colon;parathyroid;fovea centralis;skin;bone marrow;uterus;prostate;whole body;frontal lobe;cochlea;endometrium;bone;thyroid;testis;germinal center;brain;bladder;tonsil;unclassifiable (Anatomical System);lymph node;cartilage;heart;tongue;islets of Langerhans;adrenal cortex;pharynx;blood;skeletal muscle;breast;bile duct;pancreas;lung;adrenal gland;nasopharynx;placent…	amygdala;trigeminal ganglion;	0.32406	0.28376	-0.291981	33.2036	143.502	2.61211	5.138e-05	0	0	0	0	9.324e-05	0	0	.	.	.	.	.	.	.	.	.	.	.	.	.	3.79217	23.4	0.003	0.912	D	0.039
349097	chr2	58386928	58386928	-	TAAT	0.0068	exonic	FANCL	frameshift insertion	FANCL:NM_001114636:exon14:c.1114_1115insATTA:p.T372Nfs*12,FANCL:NM_018062:exon14:c.1099_1100insATTA:p.T367Nfs*12	Fanconi anemia complementation group L	FUNCTION: Ubiquitin ligase protein that mediates monoubiquitination of FANCD2, a key step in the DNA damage pathway. Also mediates monoubiquitination of FANCI. May stimulate the ubiquitin release from UBE2W. May be required for proper primordial germ cell proliferation in the embryonic stage, whereas it is probably not needed for spermatogonial proliferation after birth. {ECO:0000269|PubMed:12973…	DISEASE: Fanconi anemia complementation group L (FANCL) [MIM:614083]: A disorder affecting all bone marrow elements and resulting in anemia, leukopenia and thrombopenia. It is associated with cardiac, renal and limb malformations, dermal pigmentary changes, and a predisposition to the development of malignancies. At the cellular level it is associated with hypersensitivity to DNA-damaging agents,…	.	myocardium;ovary;salivary gland;colon;parathyroid;fovea centralis;skin;bone marrow;uterus;prostate;whole body;frontal lobe;cochlea;endometrium;bone;thyroid;testis;germinal center;brain;bladder;tonsil;unclassifiable (Anatomical System);lymph node;cartilage;heart;tongue;islets of Langerhans;adrenal cortex;pharynx;blood;skeletal muscle;breast;bile duct;pancreas;lung;adrenal gland;nasopharynx;placent…	amygdala;trigeminal ganglion;	0.32406	0.28376	-0.291981	33.2036	143.502	2.61211	0.0029	0.0008	0.0062	0.0001	0.0014	0.0035	0.0078	0.001	0.0028	0.0007	0.0036	0.0099	0	0.002	0.0041	0.0041	207011	Fanconi_anemia|Fanconi_anemia,_complementation_group_L|not_provided	MedGen:C0015625,Orphanet:ORPHA84,SNOMED_CT:30575002|MedGen:C3469528,OMIM:614083|MedGen:CN517202	criteria_provided,_conflicting_interpretations	Conflicting_interpretations_of_pathogenicity	.	.	.	.	.	.
254510	chr1	241683016	241683016	G	C	0.0068	exonic	FH	nonsynonymous SNV	FH:NM_000143:exon1:c.C7G:p.R3G	fumarate hydratase	FUNCTION: Also acts as a tumor suppressor.;	DISEASE: Hereditary leiomyomatosis and renal cell cancer (HLRCC) [MIM:150800]: A disorder characterized by predisposition to cutaneous and uterine leiomyomas, and papillary type 2 renal cancer which occurs in about 20% of patients. {ECO:0000269|PubMed:11865300}. Note=The disease is caused by mutations affecting the gene represented in this entry.;	TISSUE SPECIFICITY: Expressed in red blood cells; underexpressed in red blood cells (cytoplasm) of patients with hereditary non- spherocytic hemolytic anemia of unknown etiology. {ECO:0000269|PubMed:22509282}.;	.	.	0.16989	0.62965	-0.470172	23.2543	46.0102	1.30676	6.806e-05	0	0	0	0	0.0002	0	0	0.0002	0.0002	0	0	0	0	0.0002	0	210711	Multiple_cutaneous_leiomyomas|Hereditary_cancer-predisposing_syndrome|Fumarase_deficiency|Multiple_Cutaneous_and_Uterine_Leiomyomas|not_provided	Human_Phenotype_Ontology:HP:0007437,MedGen:C1708350,OMIM:150800,Orphanet:ORPHA523|MedGen:C0027672,SNOMED_CT:699346009|MedGen:C0342770,OMIM:606812,Orphanet:ORPHA24,SNOMED_CT:237983002|MedGen:CN239164|MedGen:CN517202	criteria_provided,_multiple_submitters,_no_conflicts	Uncertain_significance	4.04839	23.7	0.007	0.599	D	0
320930	chr17	17129540	17129540	G	T	0.0068	exonic	FLCN	nonsynonymous SNV	FLCN:NM_144606:exon5:c.C346A:p.Q116K,FLCN:NM_144997:exon5:c.C346A:p.Q116K	folliculin	FUNCTION: May be a tumor suppressor. May be involved in energy and/or nutrient sensing through the AMPK and mTOR signaling pathways. May regulate phosphorylation of RPS6KB1. {ECO:0000269|PubMed:12204536, ECO:0000269|PubMed:17028174, ECO:0000269|PubMed:18663353}.;	DISEASE: Birt-Hogg-Dube syndrome (BHD) [MIM:135150]: A rare autosomal dominant genodermatosis characterized by hair follicle hamartomas (fibrofolliculomas), kidney tumors, and spontaneous pneumothorax. Fibrofolliculomas are part of the triad of Birt- Hogg-Dube syndrome skin lesions that also includes trichodiscomas and acrochordons. Onset of this dermatologic condition is invariably in adulthood.…	TISSUE SPECIFICITY: Expressed in most tissues tested, including skin, lung, kidney, heart, testis and stomach. {ECO:0000269|PubMed:12204536}.;	unclassifiable (Anatomical System);islets of Langerhans;colon;blood;skin;skeletal muscle;bone marrow;breast;pancreas;prostate;lung;frontal lobe;synovium;placenta;bone;testis;kidney;brain;	skeletal muscle;	0.21576	0.17241	-0.198338	39.172	30.4781	0.97088	5.777e-05	0	0	0	0	9.018e-05	0.0011	0	6.465e-05	0	0	0	0	0	0.0001	0	478583	Hereditary_cancer-predisposing_syndrome|Multiple_fibrofolliculomas	MedGen:C0027672,SNOMED_CT:699346009|MedGen:C0346010,OMIM:135150,Orphanet:ORPHA122,SNOMED_CT:110985001	criteria_provided,_multiple_submitters,_no_conflicts	Uncertain_significance	3.07869	22.5	0.057	0.379	T	0.989
280463	chr17	17119709	17119709	G	A	0.0068	exonic	FLCN	nonsynonymous SNV	FLCN:NM_144997:exon11:c.C1285T:p.H429Y	folliculin	FUNCTION: May be a tumor suppressor. May be involved in energy and/or nutrient sensing through the AMPK and mTOR signaling pathways. May regulate phosphorylation of RPS6KB1. {ECO:0000269|PubMed:12204536, ECO:0000269|PubMed:17028174, ECO:0000269|PubMed:18663353}.;	DISEASE: Birt-Hogg-Dube syndrome (BHD) [MIM:135150]: A rare autosomal dominant genodermatosis characterized by hair follicle hamartomas (fibrofolliculomas), kidney tumors, and spontaneous pneumothorax. Fibrofolliculomas are part of the triad of Birt- Hogg-Dube syndrome skin lesions that also includes trichodiscomas and acrochordons. Onset of this dermatologic condition is invariably in adulthood.…	TISSUE SPECIFICITY: Expressed in most tissues tested, including skin, lung, kidney, heart, testis and stomach. {ECO:0000269|PubMed:12204536}.;	unclassifiable (Anatomical System);islets of Langerhans;colon;blood;skin;skeletal muscle;bone marrow;breast;pancreas;prostate;lung;frontal lobe;synovium;placenta;bone;testis;kidney;brain;	skeletal muscle;	0.21576	0.17241	-0.198338	39.172	30.4781	0.97088	9.59e-05	0	0	0.0001	0	7.92e-05	0	0.0003	3.24e-05	0	0	0	0	0	6.69e-05	0	477964	Hereditary_cancer-predisposing_syndrome|Multiple_fibrofolliculomas	MedGen:C0027672,SNOMED_CT:699346009|MedGen:C0346010,OMIM:135150,Orphanet:ORPHA122,SNOMED_CT:110985001	criteria_provided,_multiple_submitters,_no_conflicts	Uncertain_significance	4.27576	24	0.024	0.477	D	0.037
265457	chr17	17127319	17127319	G	A	0.0206	exonic	FLCN	nonsynonymous SNV	FLCN:NM_144606:exon6:c.C535T:p.R179W,FLCN:NM_144997:exon6:c.C535T:p.R179W	folliculin	FUNCTION: May be a tumor suppressor. May be involved in energy and/or nutrient sensing through the AMPK and mTOR signaling pathways. May regulate phosphorylation of RPS6KB1. {ECO:0000269|PubMed:12204536, ECO:0000269|PubMed:17028174, ECO:0000269|PubMed:18663353}.;	DISEASE: Birt-Hogg-Dube syndrome (BHD) [MIM:135150]: A rare autosomal dominant genodermatosis characterized by hair follicle hamartomas (fibrofolliculomas), kidney tumors, and spontaneous pneumothorax. Fibrofolliculomas are part of the triad of Birt- Hogg-Dube syndrome skin lesions that also includes trichodiscomas and acrochordons. Onset of this dermatologic condition is invariably in adulthood.…	TISSUE SPECIFICITY: Expressed in most tissues tested, including skin, lung, kidney, heart, testis and stomach. {ECO:0000269|PubMed:12204536}.;	unclassifiable (Anatomical System);islets of Langerhans;colon;blood;skin;skeletal muscle;bone marrow;breast;pancreas;prostate;lung;frontal lobe;synovium;placenta;bone;testis;kidney;brain;	skeletal muscle;	0.21576	0.17241	-0.198338	39.172	30.4781	0.97088	5.838e-05	0	0	0	0	7.606e-05	0.0022	0	6.46e-05	0	0.0012	0	0	0	6.668e-05	0	402038	Multiple_fibrofolliculomas	MedGen:C0346010,OMIM:135150,Orphanet:ORPHA122,SNOMED_CT:110985001	criteria_provided,_single_submitter	Uncertain_significance	7.37331	34	0.001	0.784	D	1
374681	chr11	533446	533446	G	A	0.0068	intronic	HRAS	.	.	Harvey rat sarcoma viral oncogene homolog	FUNCTION: Ras proteins bind GDP/GTP and possess intrinsic GTPase activity. {ECO:0000269|PubMed:12740440, ECO:0000269|PubMed:14500341, ECO:0000269|PubMed:9020151}.;	DISEASE: Costello syndrome (CSTLO) [MIM:218040]: A rare condition characterized by prenatally increased growth, postnatal growth deficiency, mental retardation, distinctive facial appearance, cardiovascular abnormalities (typically pulmonic stenosis, hypertrophic cardiomyopathy and/or atrial tachycardia), tumor predisposition, skin and musculoskeletal abnormalities. {ECO:0000269|PubMed:16170316, …	TISSUE SPECIFICITY: Widely expressed. {ECO:0000269|PubMed:14500341}.;	ovary;developmental;colon;choroid;skin;retina;bone marrow;uterus;optic nerve;whole body;oesophagus;endometrium;thyroid;bone;iris;testis;germinal center;brain;unclassifiable (Anatomical System);cartilage;heart;tongue;islets of Langerhans;hypothalamus;blood;lens;skeletal muscle;lung;placenta;visual apparatus;hypopharynx;spleen;head and neck;kidney;mammary gland;stomach;cerebellum;	whole brain;medulla oblongata;trigeminal ganglion;	0.99944	0.9998	-0.339715	30.0661	4.91473	0.18207	.	.	.	.	.	.	.	.	.	.	.	.	.	.	.	.	.	.	.	.	.	.	.	.	.	.	.
335690	chr4	55961746	55961746	T	C	0.0068	exonic	KDR	nonsynonymous SNV	KDR:NM_002253:exon20:c.A2815G:p.K939E	kinase insert domain receptor	FUNCTION: Tyrosine-protein kinase that acts as a cell-surface receptor for VEGFA, VEGFC and VEGFD. Plays an essential role in the regulation of angiogenesis, vascular development, vascular permeability, and embryonic hematopoiesis. Promotes proliferation, survival, migration and differentiation of endothelial cells. Promotes reorganization of the actin cytoskeleton. Isoforms lacking a transmembra…	DISEASE: Hemangioma, capillary infantile (HCI) [MIM:602089]: A condition characterized by dull red, firm, dome-shaped hemangiomas, sharply demarcated from surrounding skin, usually presenting at birth or occurring within the first two or three months of life. They result from highly proliferative, localized growth of capillary endothelium and generally undergo regression and involution without sc…	TISSUE SPECIFICITY: Detected in cornea (at protein level). Widely expressed. {ECO:0000269|PubMed:19668192}.;	colon;parathyroid;fovea centralis;choroid;retina;uterus;prostate;whole body;frontal lobe;cochlea;larynx;thyroid;bone;iris;pituitary gland;testis;brain;unclassifiable (Anatomical System);heart;cartilage;islets of Langerhans;spinal cord;skeletal muscle;pancreas;lung;adrenal gland;placenta;macula lutea;visual apparatus;liver;spleen;head and neck;kidney;mammary gland;stomach;	placenta;ciliary ganglion;	0.44385	0.1311	-1.13915	6.39302	2242.89	8.73853	.	.	.	.	.	.	.	.	.	.	.	.	.	.	.	.	.	.	.	.	.	6.53339	31	0.017	0.512	D	0.999
245900	chr4	55972029	55972029	C	T	0.0137	exonic	KDR	nonsynonymous SNV	KDR:NM_002253:exon12:c.G1615A:p.G539R	kinase insert domain receptor	FUNCTION: Tyrosine-protein kinase that acts as a cell-surface receptor for VEGFA, VEGFC and VEGFD. Plays an essential role in the regulation of angiogenesis, vascular development, vascular permeability, and embryonic hematopoiesis. Promotes proliferation, survival, migration and differentiation of endothelial cells. Promotes reorganization of the actin cytoskeleton. Isoforms lacking a transmembra…	DISEASE: Hemangioma, capillary infantile (HCI) [MIM:602089]: A condition characterized by dull red, firm, dome-shaped hemangiomas, sharply demarcated from surrounding skin, usually presenting at birth or occurring within the first two or three months of life. They result from highly proliferative, localized growth of capillary endothelium and generally undergo regression and involution without sc…	TISSUE SPECIFICITY: Detected in cornea (at protein level). Widely expressed. {ECO:0000269|PubMed:19668192}.;	colon;parathyroid;fovea centralis;choroid;retina;uterus;prostate;whole body;frontal lobe;cochlea;larynx;thyroid;bone;iris;pituitary gland;testis;brain;unclassifiable (Anatomical System);heart;cartilage;islets of Langerhans;spinal cord;skeletal muscle;pancreas;lung;adrenal gland;placenta;macula lutea;visual apparatus;liver;spleen;head and neck;kidney;mammary gland;stomach;	placenta;ciliary ganglion;	0.44385	0.1311	-1.13915	6.39302	2242.89	8.73853	0.0016	0.0003	0.0006	0	0.0002	0.0027	0.0011	0.0002	0.0015	0.0002	0.0012	0	0	0	0.0027	0.001	138344	not_specified	MedGen:CN169374	no_assertion_provided	not_provided	4.98404	25.1	0.071	0.351	T	0.058
267794	chr4	55976739	55976739	A	G	0.0206	intronic	KDR	.	.	kinase insert domain receptor	FUNCTION: Tyrosine-protein kinase that acts as a cell-surface receptor for VEGFA, VEGFC and VEGFD. Plays an essential role in the regulation of angiogenesis, vascular development, vascular permeability, and embryonic hematopoiesis. Promotes proliferation, survival, migration and differentiation of endothelial cells. Promotes reorganization of the actin cytoskeleton. Isoforms lacking a transmembra…	DISEASE: Hemangioma, capillary infantile (HCI) [MIM:602089]: A condition characterized by dull red, firm, dome-shaped hemangiomas, sharply demarcated from surrounding skin, usually presenting at birth or occurring within the first two or three months of life. They result from highly proliferative, localized growth of capillary endothelium and generally undergo regression and involution without sc…	TISSUE SPECIFICITY: Detected in cornea (at protein level). Widely expressed. {ECO:0000269|PubMed:19668192}.;	colon;parathyroid;fovea centralis;choroid;retina;uterus;prostate;whole body;frontal lobe;cochlea;larynx;thyroid;bone;iris;pituitary gland;testis;brain;unclassifiable (Anatomical System);heart;cartilage;islets of Langerhans;spinal cord;skeletal muscle;pancreas;lung;adrenal gland;placenta;macula lutea;visual apparatus;liver;spleen;head and neck;kidney;mammary gland;stomach;	placenta;ciliary ganglion;	0.44385	0.1311	-1.13915	6.39302	2242.89	8.73853	0.0027	9.864e-05	0.0006	0.0001	0.0041	0.0011	0.0022	0.013	0.0017	0	0	0	0	0.0049	0.0023	0.002	.	.	.	.	.	.	.	.	.	.	.
343439	chr4	55595490	55595490	T	C	0.0068	intronic	KIT	.	.	KIT proto-oncogene receptor tyrosine kinase	FUNCTION: Tyrosine-protein kinase that acts as cell-surface receptor for the cytokine KITLG/SCF and plays an essential role in the regulation of cell survival and proliferation, hematopoiesis, stem cell maintenance, gametogenesis, mast cell development, migration and function, and in melanogenesis. In response to KITLG/SCF binding, KIT can activate several signaling pathways. Phosphorylates PIK3R…	DISEASE: Piebald trait (PBT) [MIM:172800]: Autosomal dominant genetic developmental abnormality of pigmentation characterized by congenital patches of white skin and hair that lack melanocytes. {ECO:0000269|PubMed:11074500, ECO:0000269|PubMed:1370874, ECO:0000269|PubMed:1376329, ECO:0000269|PubMed:1717985, ECO:0000269|PubMed:7687267, ECO:0000269|PubMed:8680409, ECO:0000269|PubMed:9450866, ECO:000…	TISSUE SPECIFICITY: Isoform 1 and isoform 2 are detected in spermatogonia and Leydig cells. Isoform 3 is detected in round spermatids, elongating spermatids and spermatozoa (at protein level). Widely expressed. Detected in the hematopoietic system, the gastrointestinal system, in melanocytes and in germ cells. {ECO:0000269|PubMed:20601678, ECO:0000269|PubMed:2448137}.;	smooth muscle;ovary;colon;parathyroid;fovea centralis;choroid;skin;retina;uterus;optic nerve;whole body;cochlea;endometrium;thyroid;testis;pineal gland;brain;gall bladder;unclassifiable (Anatomical System);heart;cartilage;urinary;adrenal cortex;lens;skeletal muscle;breast;pancreas;lung;adrenal gland;trabecular meshwork;placenta;macula lutea;kidney;peripheral nerve;	thalamus;thyroid;	0.43921	0.153	-0.683363	15.3633	213.061	3.15066	.	.	.	.	.	.	.	.	.	.	.	.	.	.	.	.	.	.	.	.	.	.	.	.	.	.	.
261398	chr4	55569881	55569881	A	G	0.0206	intronic	KIT	.	.	KIT proto-oncogene receptor tyrosine kinase	FUNCTION: Tyrosine-protein kinase that acts as cell-surface receptor for the cytokine KITLG/SCF and plays an essential role in the regulation of cell survival and proliferation, hematopoiesis, stem cell maintenance, gametogenesis, mast cell development, migration and function, and in melanogenesis. In response to KITLG/SCF binding, KIT can activate several signaling pathways. Phosphorylates PIK3R…	DISEASE: Piebald trait (PBT) [MIM:172800]: Autosomal dominant genetic developmental abnormality of pigmentation characterized by congenital patches of white skin and hair that lack melanocytes. {ECO:0000269|PubMed:11074500, ECO:0000269|PubMed:1370874, ECO:0000269|PubMed:1376329, ECO:0000269|PubMed:1717985, ECO:0000269|PubMed:7687267, ECO:0000269|PubMed:8680409, ECO:0000269|PubMed:9450866, ECO:000…	TISSUE SPECIFICITY: Isoform 1 and isoform 2 are detected in spermatogonia and Leydig cells. Isoform 3 is detected in round spermatids, elongating spermatids and spermatozoa (at protein level). Widely expressed. Detected in the hematopoietic system, the gastrointestinal system, in melanocytes and in germ cells. {ECO:0000269|PubMed:20601678, ECO:0000269|PubMed:2448137}.;	smooth muscle;ovary;colon;parathyroid;fovea centralis;choroid;skin;retina;uterus;optic nerve;whole body;cochlea;endometrium;thyroid;testis;pineal gland;brain;gall bladder;unclassifiable (Anatomical System);heart;cartilage;urinary;adrenal cortex;lens;skeletal muscle;breast;pancreas;lung;adrenal gland;trabecular meshwork;placenta;macula lutea;kidney;peripheral nerve;	thalamus;thyroid;	0.43921	0.153	-0.683363	15.3633	213.061	3.15066	3.402e-05	0	0	0	0	6.183e-05	0	0	3.232e-05	0	0	0	0	0	6.675e-05	0	454208	Gastrointestinal_stroma_tumor	Human_Phenotype_Ontology:HP:0100723,MeSH:D046152,MedGen:C0238198,OMIM:606764,Orphanet:ORPHA44890	criteria_provided,_single_submitter	Uncertain_significance	.	.	.	.	.	.
274928	chr3	69788806	69788806	G	A	0.0068	exonic	MITF	nonsynonymous SNV	MITF:NM_198159:exon1:c.G58A:p.E20K	microphthalmia-associated transcription factor	FUNCTION: Transcription factor that regulates the expression of genes with essential roles in cell differentiation, proliferation and survival. Binds to symmetrical DNA sequences (E-boxes) (5'- CACGTG-3') found in the promoters of target genes, such as BCL2 and tyrosinase (TYR). Plays an important role in melanocyte development by regulating the expression of tyrosinase (TYR) and tyrosinase-relat…	DISEASE: Waardenburg syndrome 2A (WS2A) [MIM:193510]: WS2 is a genetically heterogeneous, autosomal dominant disorder characterized by sensorineural deafness, pigmentary disturbances, and absence of dystopia canthorum. The frequency of deafness is higher in WS2 than in WS1. {ECO:0000269|PubMed:8589691}. Note=The disease is caused by mutations affecting the gene represented in this entry.; DISEASE…	TISSUE SPECIFICITY: Isoform M is exclusively expressed in melanocytes and melanoma cells. Isoform A and isoform H are widely expressed in many cell types including melanocytes and retinal pigment epithelium (RPE). Isoform C is expressed in many cell types including RPE but not in melanocyte-lineage cells. Isoform Mdel is widely expressed in melanocytes, melanoma cell lines and tissues, but almost…	ovary;salivary gland;intestine;colon;parathyroid;fovea centralis;choroid;skin;retina;uterus;prostate;optic nerve;endometrium;bone;thyroid;pituitary gland;testis;germinal center;brain;bladder;gall bladder;unclassifiable (Anatomical System);heart;tongue;pharynx;blood;lens;skeletal muscle;breast;pancreas;lung;cornea;nasopharynx;placenta;macula lutea;visual apparatus;hippocampus;liver;head and neck;k…	uterus;superior cervical ganglion;uterus corpus;skeletal muscle;	0.8509	0.42299	-0.556537	19.7275	59.3112	1.56128	3.16e-05	0	0	0.0004	0	0	0	0	.	.	.	.	.	.	.	.	.	.	.	.	.	6.44399	29.8	0.005	0.632	D	0.077
184769	chr2	48033423	48033423	A	T	0.0068	exonic	MSH6	nonsynonymous SNV	MSH6:NM_001281492:exon6:c.A3337T:p.T1113S,MSH6:NM_001281493:exon7:c.A2821T:p.T941S,MSH6:NM_000179:exon8:c.A3727T:p.T1243S,MSH6:NM_001281494:exon8:c.A2821T:p.T941S	mutS homolog 6	FUNCTION: Component of the post-replicative DNA mismatch repair system (MMR). Heterodimerizes with MSH2 to form MutS alpha, which binds to DNA mismatches thereby initiating DNA repair. When bound, MutS alpha bends the DNA helix and shields approximately 20 base pairs, and recognizes single base mismatches and dinucleotide insertion-deletion loops (IDL) in the DNA. After mismatch binding, forms a …	DISEASE: Hereditary non-polyposis colorectal cancer 5 (HNPCC5) [MIM:614350]: An autosomal dominant disease associated with marked increase in cancer susceptibility. It is characterized by a familial predisposition to early-onset colorectal carcinoma (CRC) and extra-colonic tumors of the gastrointestinal, urological and female reproductive tracts. HNPCC is reported to be the most common form of in…	.	medulla oblongata;ovary;colon;parathyroid;fovea centralis;skin;retina;bone marrow;uterus;prostate;whole body;frontal lobe;endometrium;larynx;bone;thyroid;testis;germinal center;brain;unclassifiable (Anatomical System);lymph node;cartilage;heart;islets of Langerhans;muscle;blood;skeletal muscle;bile duct;breast;pancreas;lung;placenta;macula lutea;visual apparatus;duodenum;liver;head and neck;cervi…	fetal liver;testis - interstitial;testis - seminiferous tubule;tumor;testis;pons;	0.97386	0.77704	-2.25089	1.27978	1431.23	7.06202	0.0003	0	0.0003	0	0	0.0002	0	0.0012	0.0002	0	0.0036	0	0	0	6.664e-05	0.001	133046	Hereditary_nonpolyposis_colon_cancer|Hereditary_cancer-predisposing_syndrome|Lynch_syndrome|Hereditary_nonpolyposis_colorectal_cancer_type_5|not_specified|not_provided	MedGen:C0009405,Orphanet:ORPHA443090|MedGen:C0027672,SNOMED_CT:699346009|MedGen:C1333990,Orphanet:ORPHA144,SNOMED_CT:315058005|MedGen:C1833477,OMIM:614350|MedGen:CN169374|MedGen:CN517202	criteria_provided,_conflicting_interpretations	Conflicting_interpretations_of_pathogenicity	4.1584	23.8	0.009	0.574	D	0.976
184769	chr1	45797157	45797157	G	T	0.0068	exonic	MUTYH	nonsynonymous SNV	MUTYH:NM_001350650:exon12:c.C829A:p.L277M,MUTYH:NM_001350651:exon12:c.C829A:p.L277M,MUTYH:NM_001048171:exon13:c.C1216A:p.L406M,MUTYH:NM_001048172:exon13:c.C1177A:p.L393M,MUTYH:NM_001048173:exon13:c.C1174A:p.L392M,MUTYH:NM_001048174:exon13:c.C1174A:p.L392M,MUTYH:NM_001128425:exon13:c.C1258A:p.L420M,MUTYH:NM_001293190:exon13:c.C1219A:p.L407M,MUTYH:NM_001293191:exon13:c.C1207A:p.L403M,MUTYH:NM_00129…	mutY DNA glycosylase	FUNCTION: Involved in oxidative DNA damage repair. Initiates repair of A*oxoG to C*G by removing the inappropriately paired adenine base from the DNA backbone. Possesses both adenine and 2- OH-A DNA glycosylase activities. {ECO:0000269|PubMed:10684930}.;	DISEASE: Familial adenomatous polyposis 2 (FAP2) [MIM:608456]: A condition characterized by the development of multiple colorectal adenomatous polyps, benign neoplasms derived from glandular epithelium. Some affected individuals may develop colorectal carcinoma. {ECO:0000269|PubMed:11818965, ECO:0000269|PubMed:12606733, ECO:0000269|PubMed:12853198, ECO:0000269|PubMed:15366000, ECO:0000269|PubMed:…	.	unclassifiable (Anatomical System);lymph node;sympathetic chain;colon;skeletal muscle;skin;pancreas;prostate;lung;hippocampus;testis;spleen;brain;stomach;cerebellum;	subthalamic nucleus;superior cervical ganglion;cerebellum peduncles;globus pallidus;atrioventricular node;pons;trigeminal ganglion;skeletal muscle;	0.13463	0.29137	0.112126	62.096	1736.89	7.69141	0.0006	0.0002	0.0005	0	0	0.0007	0.0011	0.001	0.0003	0.0001	0	0	0	0	0.0006	0	50191	Hereditary_cancer-predisposing_syndrome|MYH-associated_polyposis|not_specified|not_provided	MedGen:C0027672,SNOMED_CT:699346009|MedGen:C1837991,OMIM:608456,Orphanet:ORPHA247798|MedGen:CN169374|MedGen:CN517202	criteria_provided,_conflicting_interpretations	Conflicting_interpretations_of_pathogenicity	2.84818	21.6	0.007	0.599	D	0.997
184769	chr1	45798257	45798257	C	T	0.0068	exonic	MUTYH	nonsynonymous SNV	MUTYH:NM_001350650:exon7:c.G250A:p.A84T,MUTYH:NM_001350651:exon7:c.G250A:p.A84T,MUTYH:NM_001048171:exon8:c.G637A:p.A213T,MUTYH:NM_001048172:exon8:c.G598A:p.A200T,MUTYH:NM_001048173:exon8:c.G595A:p.A199T,MUTYH:NM_001048174:exon8:c.G595A:p.A199T,MUTYH:NM_001128425:exon8:c.G679A:p.A227T,MUTYH:NM_001293190:exon8:c.G640A:p.A214T,MUTYH:NM_001293191:exon8:c.G628A:p.A210T,MUTYH:NM_001293192:exon8:c.G319A…	mutY DNA glycosylase	FUNCTION: Involved in oxidative DNA damage repair. Initiates repair of A*oxoG to C*G by removing the inappropriately paired adenine base from the DNA backbone. Possesses both adenine and 2- OH-A DNA glycosylase activities. {ECO:0000269|PubMed:10684930}.;	DISEASE: Familial adenomatous polyposis 2 (FAP2) [MIM:608456]: A condition characterized by the development of multiple colorectal adenomatous polyps, benign neoplasms derived from glandular epithelium. Some affected individuals may develop colorectal carcinoma. {ECO:0000269|PubMed:11818965, ECO:0000269|PubMed:12606733, ECO:0000269|PubMed:12853198, ECO:0000269|PubMed:15366000, ECO:0000269|PubMed:…	.	unclassifiable (Anatomical System);lymph node;sympathetic chain;colon;skeletal muscle;skin;pancreas;prostate;lung;hippocampus;testis;spleen;brain;stomach;cerebellum;	subthalamic nucleus;superior cervical ganglion;cerebellum peduncles;globus pallidus;atrioventricular node;pons;trigeminal ganglion;skeletal muscle;	0.13463	0.29137	0.112126	62.096	1736.89	7.69141	4.954e-05	0	0	0.0001	0	7.512e-05	0	0	.	.	.	.	.	.	.	.	232253	Hereditary_cancer-predisposing_syndrome|MYH-associated_polyposis|not_provided	MedGen:C0027672,SNOMED_CT:699346009|MedGen:C1837991,OMIM:608456,Orphanet:ORPHA247798|MedGen:CN517202	criteria_provided,_multiple_submitters,_no_conflicts	Uncertain_significance	6.92526	33	0.002	0.721	D	1
255986	chr17	29687524	29687524	A	G	0.0068	exonic	NF1	nonsynonymous SNV	NF1:NM_000267:exon56:c.A8117G:p.Y2706C,NF1:NM_001042492:exon57:c.A8180G:p.Y2727C	neurofibromin 1	FUNCTION: Stimulates the GTPase activity of Ras. NF1 shows greater affinity for Ras GAP, but lower specific activity. May be a regulator of Ras activity. {ECO:0000269|PubMed:2121371, ECO:0000269|PubMed:8417346}.;	DISEASE: Neurofibromatosis 1 (NF1) [MIM:162200]: A disease characterized by patches of skin pigmentation (cafe-au-lait spots), Lisch nodules of the iris, tumors in the peripheral nervous system and fibromatous skin tumors. Individuals with the disorder have increased susceptibility to the development of benign and malignant tumors. {ECO:0000269|PubMed:10220149, ECO:0000269|PubMed:10336779, ECO:00…	TISSUE SPECIFICITY: Detected in brain, peripheral nerve, lung, colon and muscle. {ECO:0000269|PubMed:8417346}.;	medulla oblongata;ovary;salivary gland;intestine;colon;skin;prostate;frontal lobe;endometrium;larynx;thyroid;testis;germinal center;brain;pineal gland;bladder;unclassifiable (Anatomical System);heart;tongue;islets of Langerhans;spinal cord;pharynx;blood;skeletal muscle;breast;bile duct;pancreas;lung;placenta;visual apparatus;amnion;hypopharynx;alveolus;liver;head and neck;cervix;kidney;stomach;	dorsal root ganglion;superior cervical ganglion;occipital lobe;testis - interstitial;medulla oblongata;cerebellum peduncles;pons;atrioventricular node;skeletal muscle;subthalamic nucleus;testis - seminiferous tubule;prefrontal cortex;testis;globus pallidus;ciliary ganglion;trigeminal ganglion;cingulate cortex;parietal lobe;	0.6001	0.90845	-3.09115	0.471809	198.446	3.04463	.	.	.	.	.	.	.	.	.	.	.	.	.	.	.	.	.	.	.	.	.	4.81293	24.8	0.175	0.242	T	0.996
364841	chr17	29553516	29553516	G	A	0.0068	exonic	NF1	nonsynonymous SNV	NF1:NM_000267:exon18:c.G2065A:p.V689M,NF1:NM_001042492:exon18:c.G2065A:p.V689M	neurofibromin 1	FUNCTION: Stimulates the GTPase activity of Ras. NF1 shows greater affinity for Ras GAP, but lower specific activity. May be a regulator of Ras activity. {ECO:0000269|PubMed:2121371, ECO:0000269|PubMed:8417346}.;	DISEASE: Neurofibromatosis 1 (NF1) [MIM:162200]: A disease characterized by patches of skin pigmentation (cafe-au-lait spots), Lisch nodules of the iris, tumors in the peripheral nervous system and fibromatous skin tumors. Individuals with the disorder have increased susceptibility to the development of benign and malignant tumors. {ECO:0000269|PubMed:10220149, ECO:0000269|PubMed:10336779, ECO:00…	TISSUE SPECIFICITY: Detected in brain, peripheral nerve, lung, colon and muscle. {ECO:0000269|PubMed:8417346}.;	medulla oblongata;ovary;salivary gland;intestine;colon;skin;prostate;frontal lobe;endometrium;larynx;thyroid;testis;germinal center;brain;pineal gland;bladder;unclassifiable (Anatomical System);heart;tongue;islets of Langerhans;spinal cord;pharynx;blood;skeletal muscle;breast;bile duct;pancreas;lung;placenta;visual apparatus;amnion;hypopharynx;alveolus;liver;head and neck;cervix;kidney;stomach;	dorsal root ganglion;superior cervical ganglion;occipital lobe;testis - interstitial;medulla oblongata;cerebellum peduncles;pons;atrioventricular node;skeletal muscle;subthalamic nucleus;testis - seminiferous tubule;prefrontal cortex;testis;globus pallidus;ciliary ganglion;trigeminal ganglion;cingulate cortex;parietal lobe;	0.6001	0.90845	-3.09115	0.471809	198.446	3.04463	1.65e-05	0	0	0	0	1.5e-05	0.0011	0	.	.	.	.	.	.	.	.	401675	Hereditary_cancer-predisposing_syndrome|Neurofibromatosis,_type_1	MedGen:C0027672,SNOMED_CT:699346009|MedGen:C0027831,OMIM:162200,Orphanet:ORPHA636,SNOMED_CT:92824003	criteria_provided,_multiple_submitters,_no_conflicts	Uncertain_significance	6.14133	28.4	0.004	0.654	D	0.996
235322	chr17	47489162	47489162	C	A	0.0068	exonic	PHB	nonsynonymous SNV	PHB:NM_001281496:exon3:c.G128T:p.R43L,PHB:NM_001281497:exon3:c.G128T:p.R43L,PHB:NM_002634:exon3:c.G128T:p.R43L,PHB:NM_001281715:exon4:c.G128T:p.R43L	prohibitin	FUNCTION: Prohibitin inhibits DNA synthesis. It has a role in regulating proliferation. As yet it is unclear if the protein or the mRNA exhibits this effect. May play a role in regulating mitochondrial respiration activity and in aging. {ECO:0000269|PubMed:11302691}.;	.	TISSUE SPECIFICITY: Widely expressed in different tissues.;	lymphoreticular;smooth muscle;ovary;sympathetic chain;skin;retina;prostate;optic nerve;frontal lobe;endometrium;thyroid;germinal center;bladder;brain;heart;urinary;adrenal cortex;pharynx;blood;lens;skeletal muscle;breast;visual apparatus;liver;spleen;cervix;mammary gland;salivary gland;intestine;colon;parathyroid;choroid;uterus;whole body;synovium;bone;testis;unclassifiable (Anatomical System);ly…	heart;liver;tumor;appendix;kidney;trigeminal ganglion;skeletal muscle;	0.87417	0.68456	0.0368912	56.6407	11.3594	0.40904	0.0051	0.0016	0.0026	0	0.0079	0.0077	0.0067	6.125e-05	0.0073	0.0015	0.0048	0.0033	0	0.0097	0.0113	0.0051	.	.	.	.	.	4.21889	23.9	0.185	0.215	T	0.028
340979	chr7	6037059	6037059	-	A	0.0068	intronic	PMS2	.	.	PMS1 homolog 2, mismatch repair system component	FUNCTION: Component of the post-replicative DNA mismatch repair system (MMR). Heterodimerizes with MLH1 to form MutL alpha. DNA repair is initiated by MutS alpha (MSH2-MSH6) or MutS beta (MSH2- MSH6) binding to a dsDNA mismatch, then MutL alpha is recruited to the heteroduplex. Assembly of the MutL-MutS-heteroduplex ternary complex in presence of RFC and PCNA is sufficient to activate endonucleas…	DISEASE: Hereditary non-polyposis colorectal cancer 4 (HNPCC4) [MIM:614337]: An autosomal dominant disease associated with marked increase in cancer susceptibility. It is characterized by a familial predisposition to early-onset colorectal carcinoma (CRC) and extra-colonic tumors of the gastrointestinal, urological and female reproductive tracts. HNPCC is reported to be the most common form of in…	.	ovary;colon;parathyroid;skin;bone marrow;uterus;whole body;frontal lobe;endometrium;bone;thyroid;testis;brain;pineal gland;unclassifiable (Anatomical System);lymph node;heart;islets of Langerhans;blood;skeletal muscle;breast;pancreas;lung;mesenchyma;nasopharynx;placenta;visual apparatus;hippocampus;liver;head and neck;cervix;kidney;	.	0.7782	.	1.47708	95.2878	788.037	5.54211	.	.	.	.	.	.	.	.	.	.	.	.	.	.	.	.	.	.	.	.	.	.	.	.	.	.	.
350573	chr7	6027128	6027128	G	C	0.0068	exonic	PMS2	nonsynonymous SNV	PMS2:NM_001322008:exon9:c.C950G:p.A317G,PMS2:NM_001322010:exon9:c.C707G:p.A236G,PMS2:NM_001322004:exon10:c.C863G:p.A288G,PMS2:NM_001322006:exon10:c.C1112G:p.A371G,PMS2:NM_001322007:exon10:c.C950G:p.A317G,PMS2:NM_001322013:exon10:c.C695G:p.A232G,PMS2:NM_000535:exon11:c.C1268G:p.A423G,PMS2:NM_001322003:exon11:c.C863G:p.A288G,PMS2:NM_001322005:exon11:c.C863G:p.A288G,PMS2:NM_001322009:exon11:c.C863G:…	PMS1 homolog 2, mismatch repair system component	FUNCTION: Component of the post-replicative DNA mismatch repair system (MMR). Heterodimerizes with MLH1 to form MutL alpha. DNA repair is initiated by MutS alpha (MSH2-MSH6) or MutS beta (MSH2- MSH6) binding to a dsDNA mismatch, then MutL alpha is recruited to the heteroduplex. Assembly of the MutL-MutS-heteroduplex ternary complex in presence of RFC and PCNA is sufficient to activate endonucleas…	DISEASE: Hereditary non-polyposis colorectal cancer 4 (HNPCC4) [MIM:614337]: An autosomal dominant disease associated with marked increase in cancer susceptibility. It is characterized by a familial predisposition to early-onset colorectal carcinoma (CRC) and extra-colonic tumors of the gastrointestinal, urological and female reproductive tracts. HNPCC is reported to be the most common form of in…	.	ovary;colon;parathyroid;skin;bone marrow;uterus;whole body;frontal lobe;endometrium;bone;thyroid;testis;brain;pineal gland;unclassifiable (Anatomical System);lymph node;heart;islets of Langerhans;blood;skeletal muscle;breast;pancreas;lung;mesenchyma;nasopharynx;placenta;visual apparatus;hippocampus;liver;head and neck;cervix;kidney;	.	0.7782	.	1.47708	95.2878	788.037	5.54211	4.983e-05	0	0	0	0	9.056e-05	0	0	0.0004	0	0	0	0	0	0.0009	0	182763	Hereditary_nonpolyposis_colon_cancer|Hereditary_cancer-predisposing_syndrome|Lynch_syndrome|not_specified|not_provided	MedGen:C0009405,Orphanet:ORPHA443090|MedGen:C0027672,SNOMED_CT:699346009|MedGen:C1333990,Orphanet:ORPHA144,SNOMED_CT:315058005|MedGen:CN169374|MedGen:CN517202	criteria_provided,_multiple_submitters,_no_conflicts	Uncertain_significance	4.34075	24	0.039	0.424	D	0.887
265949	chr19	50919867	50919867	G	C	0.0068	exonic	POLD1	nonsynonymous SNV	POLD1:NM_001308632:exon23:c.G3032C:p.R1011P,POLD1:NM_001256849:exon24:c.G2954C:p.R985P,POLD1:NM_002691:exon24:c.G2954C:p.R985P	polymerase (DNA) delta 1, catalytic subunit	FUNCTION: Possesses two enzymatic activities: DNA synthesis (polymerase) and an exonucleolytic activity that degrades single stranded DNA in the 3'- to 5'-direction. Required with its accessory proteins (proliferating cell nuclear antigen (PCNA) and replication factor C (RFC) or activator 1) for leading strand synthesis. Also involved in completing Okazaki fragments initiated by the DNA polymeras…	DISEASE: Colorectal cancer 10 (CRCS10) [MIM:612591]: A complex disease characterized by malignant lesions arising from the inner wall of the large intestine (the colon) and the rectum. Genetic alterations are often associated with progression from premalignant lesion (adenoma) to invasive adenocarcinoma. Risk factors for cancer of the colon and rectum include colon polyps, long-standing ulcerativ…	TISSUE SPECIFICITY: Expressed across a panel of tissues, with high levels of expression in heart and lung. {ECO:0000269|PubMed:23770608}.;	.	.	0.96379	0.4561	-0.828638	11.5416	551.714	4.7781	.	.	.	.	.	.	.	.	3.238e-05	0	0	0	0	0	0	0.001	403557	Colorectal_cancer_10|not_specified	MedGen:C2675481,OMIM:612591|MedGen:CN169374	criteria_provided,_multiple_submitters,_no_conflicts	Uncertain_significance	4.83949	24.8	0.069	0.355	T	0.953
318716	chr19	50920421	50920421	G	A	0.0068	intronic	POLD1	.	.	polymerase (DNA) delta 1, catalytic subunit	FUNCTION: Possesses two enzymatic activities: DNA synthesis (polymerase) and an exonucleolytic activity that degrades single stranded DNA in the 3'- to 5'-direction. Required with its accessory proteins (proliferating cell nuclear antigen (PCNA) and replication factor C (RFC) or activator 1) for leading strand synthesis. Also involved in completing Okazaki fragments initiated by the DNA polymeras…	DISEASE: Colorectal cancer 10 (CRCS10) [MIM:612591]: A complex disease characterized by malignant lesions arising from the inner wall of the large intestine (the colon) and the rectum. Genetic alterations are often associated with progression from premalignant lesion (adenoma) to invasive adenocarcinoma. Risk factors for cancer of the colon and rectum include colon polyps, long-standing ulcerativ…	TISSUE SPECIFICITY: Expressed across a panel of tissues, with high levels of expression in heart and lung. {ECO:0000269|PubMed:23770608}.;	.	.	0.96379	0.4561	-0.828638	11.5416	551.714	4.7781	4.662e-05	0	0	0	0	0	0.0028	0.0001	.	.	.	.	.	.	.	.	470734	Colorectal_cancer_10|not_specified	MedGen:C2675481,OMIM:612591|MedGen:CN169374	criteria_provided,_conflicting_interpretations	Conflicting_interpretations_of_pathogenicity	.	.	.	.	.	.
363734	chr19	50906005	50906005	C	A	0.0068	intronic	POLD1	.	.	polymerase (DNA) delta 1, catalytic subunit	FUNCTION: Possesses two enzymatic activities: DNA synthesis (polymerase) and an exonucleolytic activity that degrades single stranded DNA in the 3'- to 5'-direction. Required with its accessory proteins (proliferating cell nuclear antigen (PCNA) and replication factor C (RFC) or activator 1) for leading strand synthesis. Also involved in completing Okazaki fragments initiated by the DNA polymeras…	DISEASE: Colorectal cancer 10 (CRCS10) [MIM:612591]: A complex disease characterized by malignant lesions arising from the inner wall of the large intestine (the colon) and the rectum. Genetic alterations are often associated with progression from premalignant lesion (adenoma) to invasive adenocarcinoma. Risk factors for cancer of the colon and rectum include colon polyps, long-standing ulcerativ…	TISSUE SPECIFICITY: Expressed across a panel of tissues, with high levels of expression in heart and lung. {ECO:0000269|PubMed:23770608}.;	.	.	0.96379	0.4561	-0.828638	11.5416	551.714	4.7781	.	.	.	.	.	.	.	.	.	.	.	.	.	.	.	.	.	.	.	.	.	.	.	.	.	.	.
271976	chr19	50905859	50905859	A	G	0.0068	intronic	POLD1	.	.	polymerase (DNA) delta 1, catalytic subunit	FUNCTION: Possesses two enzymatic activities: DNA synthesis (polymerase) and an exonucleolytic activity that degrades single stranded DNA in the 3'- to 5'-direction. Required with its accessory proteins (proliferating cell nuclear antigen (PCNA) and replication factor C (RFC) or activator 1) for leading strand synthesis. Also involved in completing Okazaki fragments initiated by the DNA polymeras…	DISEASE: Colorectal cancer 10 (CRCS10) [MIM:612591]: A complex disease characterized by malignant lesions arising from the inner wall of the large intestine (the colon) and the rectum. Genetic alterations are often associated with progression from premalignant lesion (adenoma) to invasive adenocarcinoma. Risk factors for cancer of the colon and rectum include colon polyps, long-standing ulcerativ…	TISSUE SPECIFICITY: Expressed across a panel of tissues, with high levels of expression in heart and lung. {ECO:0000269|PubMed:23770608}.;	.	.	0.96379	0.4561	-0.828638	11.5416	551.714	4.7781	0.0002	0	0	0	0	0.0004	0	0	.	.	.	.	.	.	.	.	376766	Colorectal_cancer_10|not_specified|not_provided	MedGen:C2675481,OMIM:612591|MedGen:CN169374|MedGen:CN517202	criteria_provided,_conflicting_interpretations	Conflicting_interpretations_of_pathogenicity	.	.	.	.	.	.
280463	chr10	72358101	72358101	G	A	0.0068	exonic	PRF1	nonsynonymous SNV	PRF1:NM_001083116:exon3:c.C1376T:p.P459L,PRF1:NM_005041:exon3:c.C1376T:p.P459L	perforin 1	FUNCTION: Plays a key role in secretory granule-dependent cell death, and in defense against virus-infected or neoplastic cells. Plays an important role in killing other cells that are recognized as non-self by the immune system, e.g. in transplant rejection or some forms of autoimmune disease. Can insert into the membrane of target cells in its calcium-bound form, oligomerize and form large pore…	DISEASE: Familial hemophagocytic lymphohistiocytosis 2 (FHL2) [MIM:603553]: A rare disorder characterized by immune dysregulation with hypercytokinemia, defective function of natural killer cell, and massive infiltration of several organs by activated lymphocytes and macrophages. The clinical features of the disease include fever, hepatosplenomegaly, cytopenia, and less frequently neurological ab…	.	unclassifiable (Anatomical System);pancreas;smooth muscle;lung;liver;spleen;blood;kidney;skeletal muscle;	whole blood;	0.05432	0.57371	-0.617222	17.4452	262.935	3.47879	.	.	.	.	.	.	.	.	.	.	.	.	.	.	.	.	.	.	.	.	.	5.23639	25.6	0	0.912	D	1
280463	chr10	72358102	72358102	G	A	0.0068	exonic	PRF1	nonsynonymous SNV	PRF1:NM_001083116:exon3:c.C1375T:p.P459S,PRF1:NM_005041:exon3:c.C1375T:p.P459S	perforin 1	FUNCTION: Plays a key role in secretory granule-dependent cell death, and in defense against virus-infected or neoplastic cells. Plays an important role in killing other cells that are recognized as non-self by the immune system, e.g. in transplant rejection or some forms of autoimmune disease. Can insert into the membrane of target cells in its calcium-bound form, oligomerize and form large pore…	DISEASE: Familial hemophagocytic lymphohistiocytosis 2 (FHL2) [MIM:603553]: A rare disorder characterized by immune dysregulation with hypercytokinemia, defective function of natural killer cell, and massive infiltration of several organs by activated lymphocytes and macrophages. The clinical features of the disease include fever, hepatosplenomegaly, cytopenia, and less frequently neurological ab…	.	unclassifiable (Anatomical System);pancreas;smooth muscle;lung;liver;spleen;blood;kidney;skeletal muscle;	whole blood;	0.05432	0.57371	-0.617222	17.4452	262.935	3.47879	.	.	.	.	.	.	.	.	.	.	.	.	.	.	.	.	.	.	.	.	.	4.79009	24.7	0	0.912	D	1
317732	chr9	98209226	98209226	C	T	0.0068	exonic	PTCH1	nonsynonymous SNV	PTCH1:NM_000264:exon23:c.G4312A:p.E1438K,PTCH1:NM_001083602:exon23:c.G4114A:p.E1372K,PTCH1:NM_001083603:exon23:c.G4309A:p.E1437K,PTCH1:NM_001083604:exon23:c.G3859A:p.E1287K,PTCH1:NM_001083605:exon23:c.G3859A:p.E1287K,PTCH1:NM_001083606:exon23:c.G3859A:p.E1287K,PTCH1:NM_001083607:exon23:c.G3859A:p.E1287K	patched 1	FUNCTION: Acts as a receptor for sonic hedgehog (SHH), indian hedgehog (IHH) and desert hedgehog (DHH). Associates with the smoothened protein (SMO) to transduce the hedgehog's proteins signal. Seems to have a tumor suppressor function, as inactivation of this protein is probably a necessary, if not sufficient step for tumorigenesis. {ECO:0000269|PubMed:21537345}.;	DISEASE: Basal cell nevus syndrome (BCNS) [MIM:109400]: An autosomal dominant disease characterized by nevoid basal cell carcinomas and developmental abnormalities such as rib and craniofacial alterations, polydactyly, syndactyly, and spina bifida. In addition, the patients suffer from a multitude of tumors like basal cell carcinomas, fibromas of the ovaries and heart, cysts of the skin, jaws and…	TISSUE SPECIFICITY: In the adult, expressed in brain, lung, liver, heart, placenta, skeletal muscle, pancreas and kidney. Expressed in tumor cells but not in normal skin.;	ovary;colon;skin;uterus;prostate;whole body;endometrium;cochlea;testis;spinal ganglion;brain;unclassifiable (Anatomical System);amygdala;lymph node;heart;cartilage;tongue;islets of Langerhans;pharynx;lens;skeletal muscle;lung;placenta;hippocampus;duodenum;kidney;	dorsal root ganglion;superior cervical ganglion;testis;atrioventricular node;trigeminal ganglion;skeletal muscle;cerebellum;	0.5402	0.78677	-2.73096	0.707714	6145.46	16.3811	4.123e-05	9.632e-05	0	0.0001	0	3e-05	0	6.057e-05	3.232e-05	0	0	0	0	0	6.676e-05	0	.	.	.	.	.	4.8671	24.9	0.02	0.506	D	0.964
244055	chr9	98240422	98240422	G	A	0.0068	exonic	PTCH1	nonsynonymous SNV	PTCH1:NM_000264:exon9:c.C1262T:p.S421F,PTCH1:NM_001083602:exon9:c.C1064T:p.S355F,PTCH1:NM_001083603:exon9:c.C1259T:p.S420F,PTCH1:NM_001083604:exon9:c.C809T:p.S270F,PTCH1:NM_001083605:exon9:c.C809T:p.S270F,PTCH1:NM_001083606:exon9:c.C809T:p.S270F,PTCH1:NM_001083607:exon9:c.C809T:p.S270F	patched 1	FUNCTION: Acts as a receptor for sonic hedgehog (SHH), indian hedgehog (IHH) and desert hedgehog (DHH). Associates with the smoothened protein (SMO) to transduce the hedgehog's proteins signal. Seems to have a tumor suppressor function, as inactivation of this protein is probably a necessary, if not sufficient step for tumorigenesis. {ECO:0000269|PubMed:21537345}.;	DISEASE: Basal cell nevus syndrome (BCNS) [MIM:109400]: An autosomal dominant disease characterized by nevoid basal cell carcinomas and developmental abnormalities such as rib and craniofacial alterations, polydactyly, syndactyly, and spina bifida. In addition, the patients suffer from a multitude of tumors like basal cell carcinomas, fibromas of the ovaries and heart, cysts of the skin, jaws and…	TISSUE SPECIFICITY: In the adult, expressed in brain, lung, liver, heart, placenta, skeletal muscle, pancreas and kidney. Expressed in tumor cells but not in normal skin.;	ovary;colon;skin;uterus;prostate;whole body;endometrium;cochlea;testis;spinal ganglion;brain;unclassifiable (Anatomical System);amygdala;lymph node;heart;cartilage;tongue;islets of Langerhans;pharynx;lens;skeletal muscle;lung;placenta;hippocampus;duodenum;kidney;	dorsal root ganglion;superior cervical ganglion;testis;atrioventricular node;trigeminal ganglion;skeletal muscle;cerebellum;	0.5402	0.78677	-2.73096	0.707714	6145.46	16.3811	.	.	.	.	.	.	.	.	.	.	.	.	.	.	.	.	459864	Gorlin_syndrome	MedGen:C0004779,OMIM:109400,Orphanet:ORPHA377,SNOMED_CT:69408002	criteria_provided,_single_submitter	Uncertain_significance	4.99716	25.1	0.002	0.721	D	0.824
264104	chr17	33428027	33428027	A	T	0.0068	exonic	RAD51D	nonsynonymous SNV	RAD51D:NM_133629:exon7:c.T596A:p.I199N,RAD51D:NM_001142571:exon10:c.T992A:p.I331N,RAD51D:NM_002878:exon10:c.T932A:p.I311N	RAD51 paralog D	FUNCTION: Involved in the homologous recombination repair (HRR) pathway of double-stranded DNA breaks arising during DNA replication or induced by DNA-damaging agents. Bind to single- stranded DNA (ssDNA) and has DNA-dependent ATPase activity. Part of the Rad21 paralog protein complex BCDX2 which acts in the BRCA1-BRCA2-dependent HR pathway. Upon DNA damage, BCDX2 acts downstream of BRCA2 recruit…	.	TISSUE SPECIFICITY: Expressed in colon, prostate, spleen, testis, ovary, thymus and small intestine. Weakly expressed in leukocytes.;	unclassifiable (Anatomical System);heart;islets of Langerhans;urinary;colon;skin;uterus;pancreas;prostate;lung;frontal lobe;endometrium;thyroid;bone;placenta;liver;testis;cervix;spleen;germinal center;kidney;brain;stomach;	dorsal root ganglion;superior cervical ganglion;appendix;testis;ciliary ganglion;atrioventricular node;trigeminal ganglion;skin;skeletal muscle;	0.45766	.	0.532823	80.9625	21.0791	0.71347	0.0005	0	0	0.004	0.0002	0.0002	0	0.0003	0.0005	0	0	0	0.0062	0.0003	0.0001	0.001	133353	Hereditary_breast_and_ovarian_cancer_syndrome|Hereditary_cancer-predisposing_syndrome|Breast-ovarian_cancer,_familial_4|not_specified|not_provided	MeSH:D061325,MedGen:C0677776,Orphanet:ORPHA145|MedGen:C0027672,SNOMED_CT:699346009|MedGen:C3280345,OMIM:614291|MedGen:CN169374|MedGen:CN517202	criteria_provided,_conflicting_interpretations	Conflicting_interpretations_of_pathogenicity	6.02519	27.9	0.001	0.784	D	0.905
318716	chr1	46738191	46738191	T	C	0.0068	exonic	RAD54L	nonsynonymous SNV	RAD54L:NM_003579:exon11:c.T1223C:p.I408T,RAD54L:NM_001142548:exon12:c.T1223C:p.I408T	RAD54-like (S. cerevisiae)	FUNCTION: Involved in DNA repair and mitotic recombination. Functions in the recombinational DNA repair (RAD52) pathway. Dissociates RAD51 from nucleoprotein filaments formed on dsDNA. Could be involved in the turnover of RAD51 protein-dsDNA filaments (By similarity). May play also an essential role in telomere length maintenance and telomere capping in mammalian cells. {ECO:0000250, ECO:0000269|…	.	.	.	.	0.83074	0.14769	-0.37289	28.2024	175.694	2.88424	0.0005	0	8.639e-05	0	0	0	0.0044	0.0033	.	.	.	.	.	.	.	.	.	.	.	.	.	2.83227	21.5	0.104	0.299	T	0.113
283907	chr1	46743754	46743754	C	T	0.0068	exonic	RAD54L	stopgain	RAD54L:NM_003579:exon18:c.C2044T:p.R682X,RAD54L:NM_001142548:exon19:c.C2044T:p.R682X	RAD54-like (S. cerevisiae)	FUNCTION: Involved in DNA repair and mitotic recombination. Functions in the recombinational DNA repair (RAD52) pathway. Dissociates RAD51 from nucleoprotein filaments formed on dsDNA. Could be involved in the turnover of RAD51 protein-dsDNA filaments (By similarity). May play also an essential role in telomere length maintenance and telomere capping in mammalian cells. {ECO:0000250, ECO:0000269|…	.	.	.	.	0.83074	0.14769	-0.37289	28.2024	175.694	2.88424	5.004e-05	0	8.823e-05	0	0.0002	6.049e-05	0	0	0.0001	0.0002	0	0	0	0	0.0001	0	.	.	.	.	.	12.6552	39	.	.	.	.
264104	chr1	46738336	46738336	T	G	0.0068	intronic	RAD54L	.	.	RAD54-like (S. cerevisiae)	FUNCTION: Involved in DNA repair and mitotic recombination. Functions in the recombinational DNA repair (RAD52) pathway. Dissociates RAD51 from nucleoprotein filaments formed on dsDNA. Could be involved in the turnover of RAD51 protein-dsDNA filaments (By similarity). May play also an essential role in telomere length maintenance and telomere capping in mammalian cells. {ECO:0000250, ECO:0000269|…	.	.	.	.	0.83074	0.14769	-0.37289	28.2024	175.694	2.88424	0.0004	0	0	0	0	1.498e-05	0	0.0027	3.23e-05	0	0	0	0	0	0	0.001	.	.	.	.	.	.	.	.	.	.	.
349712	chr1	46738336	46738336	T	G	0.0068	intronic	RAD54L	.	.	RAD54-like (S. cerevisiae)	FUNCTION: Involved in DNA repair and mitotic recombination. Functions in the recombinational DNA repair (RAD52) pathway. Dissociates RAD51 from nucleoprotein filaments formed on dsDNA. Could be involved in the turnover of RAD51 protein-dsDNA filaments (By similarity). May play also an essential role in telomere length maintenance and telomere capping in mammalian cells. {ECO:0000250, ECO:0000269|…	.	.	.	.	0.83074	0.14769	-0.37289	28.2024	175.694	2.88424	0.0004	0	0	0	0	1.5e-05	0	0.0027	3.23e-05	0	0	0	0	0	0	0.001	.	.	.	.	.	.	.	.	.	.	.
299528	chr13	48878107	48878107	C	T	0.0068	exonic	RB1	nonsynonymous SNV	RB1:NM_000321:exon1:c.C59T:p.P20L	retinoblastoma 1	FUNCTION: Key regulator of entry into cell division that acts as a tumor suppressor. Promotes G0-G1 transition when phosphorylated by CDK3/cyclin-C. Acts as a transcription repressor of E2F1 target genes. The underphosphorylated, active form of RB1 interacts with E2F1 and represses its transcription activity, leading to cell cycle arrest. Directly involved in heterochromatin formation by maintain…	DISEASE: Childhood cancer retinoblastoma (RB) [MIM:180200]: Congenital malignant tumor that arises from the nuclear layers of the retina. It occurs in about 1:20'000 live births and represents about 2% of childhood malignancies. It is bilateral in about 30% of cases. Although most RB appear sporadically, about 20% are transmitted as an autosomal dominant trait with incomplete penetrance. The diag…	TISSUE SPECIFICITY: Expressed in the retina.;	ovary;colon;parathyroid;fovea centralis;choroid;skin;retina;bone marrow;uterus;prostate;optic nerve;whole body;endometrium;larynx;bone;thyroid;testis;germinal center;spinal ganglion;brain;unclassifiable (Anatomical System);lymph node;heart;islets of Langerhans;hypothalamus;urinary;adrenal cortex;pharynx;blood;lens;skeletal muscle;breast;lung;adrenal gland;placenta;macula lutea;hippocampus;liver;s…	amygdala;subthalamic nucleus;prefrontal cortex;	0.99984	0.96982	-0.690637	15.1215	183.739	2.94113	.	.	.	.	.	.	.	.	9.742e-05	0	0	0	0	0	0.0002	0	138854	Retinoblastoma|Hereditary_cancer-predisposing_syndrome|not_specified	Human_Phenotype_Ontology:HP:0009919,MeSH:D012175,MedGen:C0035335,OMIM:180200,Orphanet:ORPHA790|MedGen:C0027672,SNOMED_CT:699346009|MedGen:CN169374	criteria_provided,_conflicting_interpretations	Conflicting_interpretations_of_pathogenicity	3.10868	22.5	0.014	0.531	D	0.994
335813	chr8	145738644	145738644	C	T	0.0068	exonic	RECQL4	nonsynonymous SNV	RECQL4:NM_004260:exon15:c.G2420A:p.R807H	RecQ like helicase 4	FUNCTION: DNA-dependent ATPase. May modulate chromosome segregation. {ECO:0000269|PubMed:15317757}.;	DISEASE: Rothmund-Thomson syndrome (RTS) [MIM:268400]: Characterized by dermatological features such as atrophy, pigmentation, and telangiectasia and frequently accompanied by juvenile cataract, saddle nose, congenital bone defects, disturbances of hair growth, and hypogonadism. {ECO:0000269|PubMed:10552928}. Note=The disease is caused by mutations affecting the gene represented in this entry.; D…	TISSUE SPECIFICITY: Ubiquitously expressed, with highest levels in thymus and testis. {ECO:0000269|PubMed:9878247}.;	unclassifiable (Anatomical System);ovary;muscle;colon;skin;uterus;lung;endometrium;visual apparatus;testis;spleen;germinal center;brain;stomach;	skeletal muscle;	0.06646	0.17226	.	.	7865.47	19.1658	0.0002	0.0005	0	0.0007	0	0.0002	0	0	6.488e-05	0	0	0	0.0012	0	0	0	138878	Baller-Gerold_syndrome|not_specified	MedGen:C0265308,OMIM:218600,Orphanet:ORPHA1225,SNOMED_CT:77608001|MedGen:CN169374	criteria_provided,_single_submitter	Uncertain_significance	7.4624	34	.	.	.	1
340487	chr8	145736909	145736909	C	T	0.0068	exonic	RECQL4	nonsynonymous SNV	RECQL4:NM_004260:exon22:c.G3532A:p.G1178R	RecQ like helicase 4	FUNCTION: DNA-dependent ATPase. May modulate chromosome segregation. {ECO:0000269|PubMed:15317757}.;	DISEASE: Rothmund-Thomson syndrome (RTS) [MIM:268400]: Characterized by dermatological features such as atrophy, pigmentation, and telangiectasia and frequently accompanied by juvenile cataract, saddle nose, congenital bone defects, disturbances of hair growth, and hypogonadism. {ECO:0000269|PubMed:10552928}. Note=The disease is caused by mutations affecting the gene represented in this entry.; D…	TISSUE SPECIFICITY: Ubiquitously expressed, with highest levels in thymus and testis. {ECO:0000269|PubMed:9878247}.;	unclassifiable (Anatomical System);ovary;muscle;colon;skin;uterus;lung;endometrium;visual apparatus;testis;spleen;germinal center;brain;stomach;	skeletal muscle;	0.06646	0.17226	.	.	7865.47	19.1658	8.479e-05	0	0	0	0	6.197e-05	0	0.0004	3.234e-05	0	0	0	0	0	6.678e-05	0	396151	Rothmund-Thomson_syndrome|Baller-Gerold_syndrome|Rapadilino_syndrome	MedGen:C0032339,OMIM:268400,Orphanet:ORPHA2909,SNOMED_CT:69093006|MedGen:C0265308,OMIM:218600,Orphanet:ORPHA1225,SNOMED_CT:77608001|MedGen:C1849453,OMIM:266280,Orphanet:ORPHA3021	criteria_provided,_multiple_submitters,_no_conflicts	Uncertain_significance	7.24019	34	.	.	.	0.999
263612	chr8	145739598	145739598	C	T	0.0068	exonic	RECQL4	nonsynonymous SNV	RECQL4:NM_004260:exon11:c.G1853A:p.R618Q	RecQ like helicase 4	FUNCTION: DNA-dependent ATPase. May modulate chromosome segregation. {ECO:0000269|PubMed:15317757}.;	DISEASE: Rothmund-Thomson syndrome (RTS) [MIM:268400]: Characterized by dermatological features such as atrophy, pigmentation, and telangiectasia and frequently accompanied by juvenile cataract, saddle nose, congenital bone defects, disturbances of hair growth, and hypogonadism. {ECO:0000269|PubMed:10552928}. Note=The disease is caused by mutations affecting the gene represented in this entry.; D…	TISSUE SPECIFICITY: Ubiquitously expressed, with highest levels in thymus and testis. {ECO:0000269|PubMed:9878247}.;	unclassifiable (Anatomical System);ovary;muscle;colon;skin;uterus;lung;endometrium;visual apparatus;testis;spleen;germinal center;brain;stomach;	skeletal muscle;	0.06646	0.17226	.	.	7865.47	19.1658	8.537e-05	0.0001	0	0.0001	0	7.767e-05	0.0012	0.0001	3.241e-05	0.0001	0	0	0	0	0	0	458213	Rothmund-Thomson_syndrome|Baller-Gerold_syndrome|Rapadilino_syndrome	MedGen:C0032339,OMIM:268400,Orphanet:ORPHA2909,SNOMED_CT:69093006|MedGen:C0265308,OMIM:218600,Orphanet:ORPHA1225,SNOMED_CT:77608001|MedGen:C1849453,OMIM:266280,Orphanet:ORPHA3021	criteria_provided,_multiple_submitters,_no_conflicts	Uncertain_significance	7.90963	35	.	.	.	1
347129	chr8	145736899	145736899	C	T	0.0068	exonic	RECQL4	nonsynonymous SNV	RECQL4:NM_004260:exon22:c.G3542A:p.R1181Q	RecQ like helicase 4	FUNCTION: DNA-dependent ATPase. May modulate chromosome segregation. {ECO:0000269|PubMed:15317757}.;	DISEASE: Rothmund-Thomson syndrome (RTS) [MIM:268400]: Characterized by dermatological features such as atrophy, pigmentation, and telangiectasia and frequently accompanied by juvenile cataract, saddle nose, congenital bone defects, disturbances of hair growth, and hypogonadism. {ECO:0000269|PubMed:10552928}. Note=The disease is caused by mutations affecting the gene represented in this entry.; D…	TISSUE SPECIFICITY: Ubiquitously expressed, with highest levels in thymus and testis. {ECO:0000269|PubMed:9878247}.;	unclassifiable (Anatomical System);ovary;muscle;colon;skin;uterus;lung;endometrium;visual apparatus;testis;spleen;germinal center;brain;stomach;	skeletal muscle;	0.06646	0.17226	.	.	7865.47	19.1658	2.535e-05	0	0	0	0.0002	3.085e-05	0	0	.	.	.	.	.	.	.	.	523748	Rothmund-Thomson_syndrome|Baller-Gerold_syndrome|Rapadilino_syndrome	MedGen:C0032339,OMIM:268400,Orphanet:ORPHA2909,SNOMED_CT:69093006|MedGen:C0265308,OMIM:218600,Orphanet:ORPHA1225,SNOMED_CT:77608001|MedGen:C1849453,OMIM:266280,Orphanet:ORPHA3021	criteria_provided,_multiple_submitters,_no_conflicts	Uncertain_significance	3.60727	23.2	.	.	.	0.925
263612	chr8	145742792	145742792	G	-	0.0068	intronic	RECQL4	.	.	RecQ like helicase 4	FUNCTION: DNA-dependent ATPase. May modulate chromosome segregation. {ECO:0000269|PubMed:15317757}.;	DISEASE: Rothmund-Thomson syndrome (RTS) [MIM:268400]: Characterized by dermatological features such as atrophy, pigmentation, and telangiectasia and frequently accompanied by juvenile cataract, saddle nose, congenital bone defects, disturbances of hair growth, and hypogonadism. {ECO:0000269|PubMed:10552928}. Note=The disease is caused by mutations affecting the gene represented in this entry.; D…	TISSUE SPECIFICITY: Ubiquitously expressed, with highest levels in thymus and testis. {ECO:0000269|PubMed:9878247}.;	unclassifiable (Anatomical System);ovary;muscle;colon;skin;uterus;lung;endometrium;visual apparatus;testis;spleen;germinal center;brain;stomach;	skeletal muscle;	0.06646	0.17226	.	.	7865.47	19.1658	0.0014	0.0008	0	0.0006	0	9.066e-05	0.0055	0.0038	.	.	.	.	.	.	.	.	274986	not_specified	MedGen:CN169374	criteria_provided,_single_submitter	Uncertain_significance	.	.	.	.	.	.
243071	chr10	43622135	43622135	C	T	0.0068	exonic	RET	nonsynonymous SNV	RET:NM_020630:exon19:c.C3152T:p.A1051V,RET:NM_020975:exon19:c.C3152T:p.A1051V	ret proto-oncogene	FUNCTION: Receptor tyrosine-protein kinase involved in numerous cellular mechanisms including cell proliferation, neuronal navigation, cell migration, and cell differentiation upon binding with glial cell derived neurotrophic factor family ligands. Phosphorylates PTK2/FAK1. Regulates both cell death/survival balance and positional information. Required for the molecular mechanisms orchestration d…	DISEASE: Colorectal cancer (CRC) [MIM:114500]: A complex disease characterized by malignant lesions arising from the inner wall of the large intestine (the colon) and the rectum. Genetic alterations are often associated with progression from premalignant lesion (adenoma) to invasive adenocarcinoma. Risk factors for cancer of the colon and rectum include colon polyps, long-standing ulcerative coli…	.	unclassifiable (Anatomical System);breast;pancreas;sympathetic chain;macula lutea;liver;blood;fovea centralis;kidney;brain;	dorsal root ganglion;superior cervical ganglion;medulla oblongata;uterus corpus;appendix;ciliary ganglion;pons;atrioventricular node;trigeminal ganglion;parietal lobe;	0.90316	0.68126	-1.60946	3.00189	1155.1	6.47477	.	.	.	.	.	.	.	.	.	.	.	.	.	.	.	.	.	.	.	.	.	4.6599	24.5	0.008	0.586	D	0.113
270992	chr5	236628	236628	C	T	0.0206	exonic	SDHA	nonsynonymous SNV	SDHA:NM_001294332:exon9:c.C1202T:p.A401V,SDHA:NM_001330758:exon10:c.C1346T:p.A449V,SDHA:NM_004168:exon10:c.C1346T:p.A449V	succinate dehydrogenase complex flavoprotein subunit A	FUNCTION: Flavoprotein (FP) subunit of succinate dehydrogenase (SDH) that is involved in complex II of the mitochondrial electron transport chain and is responsible for transferring electrons from succinate to ubiquinone (coenzyme Q) (PubMed:24781757). Can act as a tumor suppressor (PubMed:20484225). {ECO:0000269|PubMed:20484225, ECO:0000305|PubMed:24781757}.;	DISEASE: Mitochondrial complex II deficiency (MT-C2D) [MIM:252011]: A disorder of the mitochondrial respiratory chain with heterogeneous clinical manifestations. Clinical features include psychomotor regression in infants, poor growth with lack of speech development, severe spastic quadriplegia, dystonia, progressive leukoencephalopathy, muscle weakness, exercise intolerance, cardiomyopathy. Some…	.	myocardium;ovary;skin;bone marrow;retina;prostate;optic nerve;frontal lobe;endometrium;thyroid;iris;germinal center;bladder;brain;gall bladder;tonsil;heart;cartilage;tongue;adrenal cortex;pharynx;blood;skeletal muscle;breast;visual apparatus;liver;alveolus;spleen;cervix;mammary gland;peripheral nerve;salivary gland;intestine;colon;choroid;vein;uterus;whole body;larynx;bone;testis;unclassifiable (…	.	0.2964	.	-0.857931	10.9519	1260.39	6.69421	9.89e-05	9.619e-05	0	0	0	0.0002	0	0	0	0	0	0	0	0	0	0	.	.	.	.	.	5.70308	26.8	0	0.912	D	0.96
349097	chr1	17355123	17355123	T	C	0.0068	exonic	SDHB	nonsynonymous SNV	SDHB:NM_003000:exon4:c.A395G:p.H132R	succinate dehydrogenase complex iron sulfur subunit B	FUNCTION: Iron-sulfur protein (IP) subunit of succinate dehydrogenase (SDH) that is involved in complex II of the mitochondrial electron transport chain and is responsible for transferring electrons from succinate to ubiquinone (coenzyme Q).;	DISEASE: Pheochromocytoma (PCC) [MIM:171300]: A catecholamine- producing tumor of chromaffin tissue of the adrenal medulla or sympathetic paraganglia. The cardinal symptom, reflecting the increased secretion of epinephrine and norepinephrine, is hypertension, which may be persistent or intermittent. {ECO:0000269|PubMed:11404820, ECO:0000269|PubMed:12000816, ECO:0000269|PubMed:12618761, ECO:000026…	.	.	.	0.40522	0.63579	0.527369	80.7325	150.236	2.67455	.	.	.	.	.	.	.	.	.	.	.	.	.	.	.	.	390919	Pheochromocytoma|Gastrointestinal_stroma_tumor|Paragangliomas_4	Human_Phenotype_Ontology:HP:0002666,MedGen:C0031511,OMIM:171300|Human_Phenotype_Ontology:HP:0100723,MeSH:D046152,MedGen:C0238198,OMIM:606764,Orphanet:ORPHA44890|MedGen:C1861848,OMIM:115310	criteria_provided,_single_submitter	Uncertain_significance	5.02152	25.2	0	0.912	D	1
363857	chr22	24175875	24175875	A	C	0.0068	exonic	SMARCB1	nonsynonymous SNV	SMARCB1:NM_001007468:exon8:c.A1076C:p.Q359P,SMARCB1:NM_001317946:exon8:c.A1130C:p.Q377P,SMARCB1:NM_003073:exon8:c.A1103C:p.Q368P	SWI/SNF related, matrix associated, actin dependent regulator of chromatin, subfamily b, member 1	FUNCTION: Core component of the BAF (hSWI/SNF) complex. This ATP- dependent chromatin-remodeling complex plays important roles in cell proliferation and differentiation, in cellular antiviral activities and inhibition of tumor formation. The BAF complex is able to create a stable, altered form of chromatin that constrains fewer negative supercoils than normal. This change in supercoiling would be…	DISEASE: Rhabdoid tumor predisposition syndrome 1 (RTPS1) [MIM:609322]: A familial cancer syndrome predisposing to renal or extrarenal malignant rhabdoid tumors and to a variety of tumors of the central nervous system, including choroid plexus carcinoma, medulloblastoma, and central primitive neuroectodermal tumors. Rhabdoid tumors are the most aggressive and lethal malignancies occurring in earl…	.	lymphoreticular;smooth muscle;ovary;skin;bone marrow;retina;prostate;optic nerve;frontal lobe;endometrium;thyroid;amniotic fluid;germinal center;bladder;brain;tonsil;heart;adrenal cortex;blood;lens;skeletal muscle;breast;epididymis;visual apparatus;macula lutea;liver;spleen;cervix;mammary gland;salivary gland;colon;fovea centralis;choroid;vein;uterus;whole body;oesophagus;larynx;bone;testis;spina…	superior cervical ganglion;testis - seminiferous tubule;testis;pons;trigeminal ganglion;skeletal muscle;parietal lobe;	0.83219	0.29765	-0.339715	30.0661	2.2986	0.07774	.	.	.	.	.	.	.	.	.	.	.	.	.	.	.	.	.	.	.	.	.	5.15373	25.4	0.018	0.586	D	1
266072	chr17	38785101	38785101	C	T	0.0137	exonic	SMARCE1	nonsynonymous SNV	SMARCE1:NM_003079:exon11:c.G1172A:p.S391N	SWI/SNF related, matrix associated, actin dependent regulator of chromatin, subfamily e, member 1	FUNCTION: Involved in transcriptional activation and repression of select genes by chromatin remodeling (alteration of DNA-nucleosome topology). Belongs to the neural progenitors-specific chromatin remodeling complex (npBAF complex) and the neuron-specific chromatin remodeling complex (nBAF complex). During neural development a switch from a stem/progenitor to a post-mitotic chromatin remodeling …	DISEASE: Meningioma (MNGMA) [MIM:607174]: A common neoplasm of the central nervous system derived from arachnoidal cells. The majority of meningiomas are well differentiated vascular tumors which grow slowly and have a low potential to be invasive, although malignant subtypes occur. Most cases are sporadic. Familial occurrence of meningioma is rare. {ECO:0000269|PubMed:23377182}. Note=Disease sus…	.	lymphoreticular;smooth muscle;ovary;umbilical cord;sympathetic chain;skin;retina;bone marrow;prostate;optic nerve;frontal lobe;endometrium;thyroid;germinal center;bladder;brain;heart;cartilage;tongue;adrenal cortex;pharynx;blood;lens;skeletal muscle;breast;trabecular meshwork;macula lutea;visual apparatus;liver;spleen;cervix;mammary gland;salivary gland;intestine;colon;fovea centralis;choroid;vei…	dorsal root ganglion;superior cervical ganglion;testis - interstitial;medulla oblongata;temporal lobe;atrioventricular node;pons;skeletal muscle;testis - seminiferous tubule;globus pallidus;testis;ciliary ganglion;trigeminal ganglion;parietal lobe;cerebellum;	0.99682	0.17821	-0.00538197	53.5091	31.1274	0.98283	.	.	.	.	.	.	.	.	.	.	.	.	.	.	.	.	.	.	.	.	.	4.65414	24.5	0.009	0.574	D	0.023
261398	chr19	1221345	1221345	A	G	0.0068	intronic	STK11	.	.	serine/threonine kinase 11	FUNCTION: Tumor suppressor serine/threonine-protein kinase that controls the activity of AMP-activated protein kinase (AMPK) family members, thereby playing a role in various processes such as cell metabolism, cell polarity, apoptosis and DNA damage response. Acts by phosphorylating the T-loop of AMPK family proteins, thus promoting their activity: phosphorylates PRKAA1, PRKAA2, BRSK1, BRSK2, MAR…	DISEASE: Peutz-Jeghers syndrome (PJS) [MIM:175200]: An autosomal dominant disorder characterized by melanocytic macules of the lips, multiple gastrointestinal hamartomatous polyps and an increased risk for various neoplasms, including gastrointestinal cancer. {ECO:0000269|PubMed:10408777, ECO:0000269|PubMed:12372054, ECO:0000269|PubMed:21411391, ECO:0000269|PubMed:9425897, ECO:0000269|PubMed:9428…	TISSUE SPECIFICITY: Ubiquitously expressed. Strongest expression in testis and fetal liver.;	medulla oblongata;ovary;salivary gland;colon;parathyroid;fovea centralis;choroid;skin;retina;bone marrow;uterus;prostate;optic nerve;endometrium;larynx;bone;testis;germinal center;brain;unclassifiable (Anatomical System);cartilage;islets of Langerhans;muscle;blood;lens;pancreas;lung;placenta;macula lutea;visual apparatus;liver;spleen;head and neck;cervix;kidney;mammary gland;stomach;thymus;	testis - interstitial;testis - seminiferous tubule;cerebellum peduncles;testis;skeletal muscle;	0.53144	0.30718	-0.536311	20.5355	50.8238	1.40507	.	.	.	.	.	.	.	.	.	.	.	.	.	.	.	.	.	.	.	.	.	.	.	.	.	.	.
261398	chr10	104377066	104377066	C	T	0.0068	exonic	SUFU	nonsynonymous SNV	SUFU:NM_001178133:exon10:c.C1177T:p.R393W,SUFU:NM_016169:exon10:c.C1177T:p.R393W	SUFU negative regulator of hedgehog signaling	FUNCTION: Negative regulator in the hedgehog signaling pathway. Down-regulates GLI1-mediated transactivation of target genes (PubMed:15367681, PubMed:24311597, PubMed:24217340). Down- regulates GLI2-mediated transactivation of target genes (PubMed:24311597, PubMed:24217340). Part of a corepressor complex that acts on DNA-bound GLI1. May also act by linking GLI1 to BTRC and thereby targeting GLI1 …	.	TISSUE SPECIFICITY: Ubiquitous in adult tissues. Detected in osteoblasts of the perichondrium in the developing limb of 12-week old embryos. Isoform 1 is detected in fetal brain, lung, kidney and testis. Isoform 2 is detected in fetal testis, and at much lower levels in fetal brain, lung and kidney. {ECO:0000269|PubMed:10559945, ECO:0000269|PubMed:10564661}.;	.	.	0.76693	0.19444	-0.580404	18.5893	42.6384	1.23712	8.237e-06	0	0	0.0001	0	0	0	0	.	.	.	.	.	.	.	.	525459	Medulloblastoma|Gorlin_syndrome	Human_Phenotype_Ontology:HP:0002885,MeSH:D008527,MedGen:C0025149,OMIM:155255,Orphanet:ORPHA616|MedGen:C0004779,OMIM:109400,Orphanet:ORPHA377,SNOMED_CT:69408002	criteria_provided,_single_submitter	Uncertain_significance	8.2218	35	0	0.912	D	1
318347	chr5	1293676	1293678	TCC	-	0.0068	exonic	TERT	nonframeshift deletion	TERT:NM_001193376:exon2:c.1323_1325del:p.E441del,TERT:NM_198253:exon2:c.1323_1325del:p.E441del	telomerase reverse transcriptase	FUNCTION: Telomerase is a ribonucleoprotein enzyme essential for the replication of chromosome termini in most eukaryotes. Active in progenitor and cancer cells. Inactive, or very low activity, in normal somatic cells. Catalytic component of the teleromerase holoenzyme complex whose main activity is the elongation of telomeres by acting as a reverse transcriptase that adds simple sequence repeats…	DISEASE: Note=Activation of telomerase has been implicated in cell immortalization and cancer cell pathogenesis.; DISEASE: Aplastic anemia (AA) [MIM:609135]: A form of anemia in which the bone marrow fails to produce adequate numbers of peripheral blood elements. It is characterized by peripheral pancytopenia and marrow hypoplasia. {ECO:0000269|PubMed:15885610, ECO:0000269|PubMed:16627250, ECO:00…	TISSUE SPECIFICITY: Expressed at a high level in thymocyte subpopulations, at an intermediate level in tonsil T-lymphocytes, and at a low to undetectable level in peripheral blood T- lymphocytes. {ECO:0000269|PubMed:8676067, ECO:0000269|PubMed:9389643}.;	unclassifiable (Anatomical System);uterus;lymph node;lung;germinal center;	.	0.22857	0.6748	.	.	56.3763	1.50879	0.0006	0	0	0	0.0333	0.0014	0	0.0001	0.0021	0.0005	0.0012	0	0	0.0009	0.0037	0.001	207165	Aplastic_anemia|Idiopathic_fibrosing_alveolitis,_chronic_form|Dyskeratosis_congenita,_autosomal_dominant,_2|not_specified|Dyskeratosis_Congenita,_Recessive	Human_Phenotype_Ontology:HP:0001915,MedGen:C0002874,OMIM:609135,SNOMED_CT:306058006|MedGen:C1800706,OMIM:178500,Orphanet:ORPHA79126,SNOMED_CT:28168000|MedGen:C3151443,OMIM:613989|MedGen:CN169374|MedGen:CN239315	criteria_provided,_conflicting_interpretations	Conflicting_interpretations_of_pathogenicity	.	.	.	.	.	.
320561	chr5	1272400	1272400	C	T	0.0068	intronic	TERT	.	.	telomerase reverse transcriptase	FUNCTION: Telomerase is a ribonucleoprotein enzyme essential for the replication of chromosome termini in most eukaryotes. Active in progenitor and cancer cells. Inactive, or very low activity, in normal somatic cells. Catalytic component of the teleromerase holoenzyme complex whose main activity is the elongation of telomeres by acting as a reverse transcriptase that adds simple sequence repeats…	DISEASE: Note=Activation of telomerase has been implicated in cell immortalization and cancer cell pathogenesis.; DISEASE: Aplastic anemia (AA) [MIM:609135]: A form of anemia in which the bone marrow fails to produce adequate numbers of peripheral blood elements. It is characterized by peripheral pancytopenia and marrow hypoplasia. {ECO:0000269|PubMed:15885610, ECO:0000269|PubMed:16627250, ECO:00…	TISSUE SPECIFICITY: Expressed at a high level in thymocyte subpopulations, at an intermediate level in tonsil T-lymphocytes, and at a low to undetectable level in peripheral blood T- lymphocytes. {ECO:0000269|PubMed:8676067, ECO:0000269|PubMed:9389643}.;	unclassifiable (Anatomical System);uterus;lymph node;lung;germinal center;	.	0.22857	0.6748	.	.	56.3763	1.50879	0.0002	0	0.0002	0.0002	0	9.943e-05	0	0.0008	.	.	.	.	.	.	.	.	.	.	.	.	.	.	.	.	.	.	.
91781	chr17	7577091	7577091	G	A	0.0068	exonic	TP53	nonsynonymous SNV	TP53:NM_001126115:exon4:c.C451T:p.R151C,TP53:NM_001126116:exon4:c.C451T:p.R151C,TP53:NM_001126117:exon4:c.C451T:p.R151C,TP53:NM_001276697:exon4:c.C370T:p.R124C,TP53:NM_001276698:exon4:c.C370T:p.R124C,TP53:NM_001276699:exon4:c.C370T:p.R124C,TP53:NM_001126118:exon7:c.C730T:p.R244C,TP53:NM_000546:exon8:c.C847T:p.R283C,TP53:NM_001126112:exon8:c.C847T:p.R283C,TP53:NM_001126113:exon8:c.C847T:p.R283C,TP…	tumor protein p53	FUNCTION: Acts as a tumor suppressor in many tumor types; induces growth arrest or apoptosis depending on the physiological circumstances and cell type. Involved in cell cycle regulation as a trans-activator that acts to negatively regulate cell division by controlling a set of genes required for this process. One of the activated genes is an inhibitor of cyclin-dependent kinases. Apoptosis induc…	DISEASE: Note=TP53 is found in increased amounts in a wide variety of transformed cells. TP53 is frequently mutated or inactivated in about 60% of cancers. TP53 defects are found in Barrett metaplasia a condition in which the normally stratified squamous epithelium of the lower esophagus is replaced by a metaplastic columnar epithelium. The condition develops as a complication in approximately 10…	TISSUE SPECIFICITY: Ubiquitous. Isoforms are expressed in a wide range of normal tissues but in a tissue-dependent manner. Isoform 2 is expressed in most normal tissues but is not detected in brain, lung, prostate, muscle, fetal brain, spinal cord and fetal liver. Isoform 3 is expressed in most normal tissues but is not detected in lung, spleen, testis, fetal brain, spinal cord and fetal liver. I…	lymphoreticular;ovary;colon;vein;skin;bone marrow;uterus;prostate;frontal lobe;endometrium;larynx;bone;thyroid;testis;amniotic fluid;germinal center;brain;bladder;unclassifiable (Anatomical System);lymph node;cartilage;tongue;islets of Langerhans;blood;skeletal muscle;breast;bile duct;pancreas;lung;mesenchyma;epididymis;placenta;hypopharynx;liver;cervix;spleen;head and neck;kidney;mammary gland;s…	superior cervical ganglion;placenta;white blood cells;atrioventricular node;skeletal muscle;	0.99999	0.9998	-0.247889	35.9873	15.3263	0.55115	0.0001	0.0003	0	0	0	0.0002	0	0	0.0001	0	0	0	0	0	0.0002	0.001	133281	Li-Fraumeni_syndrome_1|Hepatocellular_carcinoma|Osteosarcoma|Neoplasm_of_stomach|Choroid_plexus_papilloma|Carcinoma_of_pancreas|Familial_cancer_of_breast|Hereditary_cancer-predisposing_syndrome|Li-Fraumeni_syndrome|Carcinoma_of_colon|Adrenocortical_carcinoma,_hereditary|Glioma_susceptibility_1|Nasopharyngeal_carcinoma|Basal_cell_carcinoma,_susceptibility_to,_7|not_specified|not_provided	Gene:553989,MedGen:C1835398,OMIM:151623|Human_Phenotype_Ontology:HP:0001402,MedGen:C2239176,OMIM:114550,Orphanet:ORPHA88673,SNOMED_CT:187769009,SNOMED_CT:25370001|Human_Phenotype_Ontology:HP:0002669,MeSH:D012516,MedGen:C0029463,OMIM:259500,Orphanet:ORPHA668,SNOMED_CT:21708004|Human_Phenotype_Ontology:HP:0006753,MeSH:D013274,MedGen:C0038356,OMIM:613659,SNOMED_CT:126824007|Human_Phenotype_Ontology:…	criteria_provided,_conflicting_interpretations	Conflicting_interpretations_of_pathogenicity	5.45155	26.1	0	0.912	D	0.034
245900	chr16	2112532	2112532	C	T	0.0068	exonic	TSC2	nonsynonymous SNV	TSC2:NM_001318831:exon10:c.C692T:p.A231V,TSC2:NM_001318827:exon12:c.C1181T:p.A394V,TSC2:NM_001318829:exon12:c.C1145T:p.A382V,TSC2:NM_000548:exon13:c.C1292T:p.A431V,TSC2:NM_001077183:exon13:c.C1292T:p.A431V,TSC2:NM_001114382:exon13:c.C1292T:p.A431V,TSC2:NM_001318832:exon13:c.C1325T:p.A442V	tuberous sclerosis 2	FUNCTION: In complex with TSC1, this tumor suppressor inhibits the nutrient-mediated or growth factor-stimulated phosphorylation of S6K1 and EIF4EBP1 by negatively regulating mTORC1 signaling. Acts as a GTPase-activating protein (GAP) for the small GTPase RHEB, a direct activator of the protein kinase activity of mTORC1. May also play a role in microtubule-mediated protein transport. Also stimula…	DISEASE: Tuberous sclerosis 2 (TSC2) [MIM:613254]: An autosomal dominant multi-system disorder that affects especially the brain, kidneys, heart, and skin. It is characterized by hamartomas (benign overgrowths predominantly of a cell or tissue type that occurs normally in the organ) and hamartias (developmental abnormalities of tissue combination). Clinical manifestations include epilepsy, learni…	TISSUE SPECIFICITY: Liver, brain, heart, lymphocytes, fibroblasts, biliary epithelium, pancreas, skeletal muscle, kidney, lung and placenta.;	lymphoreticular;medulla oblongata;ovary;sympathetic chain;skin;bone marrow;retina;prostate;optic nerve;frontal lobe;cochlea;endometrium;thyroid;iris;germinal center;brain;heart;cartilage;tongue;blood;lens;skeletal muscle;breast;epididymis;visual apparatus;macula lutea;liver;cervix;spleen;mammary gland;colon;parathyroid;choroid;fovea centralis;uterus;larynx;bone;testis;unclassifiable (Anatomical S…	thyroid;	0.87806	0.38966	-2.5369	0.872847	455.73	4.43628	0.0004	0.0001	0	0	0.0002	0.0006	0	7.445e-05	0.0011	0	0	0	0	0.0011	0.0018	0.0031	203109	Hereditary_cancer-predisposing_syndrome|Tuberous_sclerosis_syndrome|Tuberous_sclerosis_2|not_specified|not_provided	MedGen:C0027672,SNOMED_CT:699346009|MedGen:C0041341,Orphanet:ORPHA805,SNOMED_CT:7199000|MedGen:C1860707,OMIM:613254|MedGen:CN169374|MedGen:CN517202	criteria_provided,_conflicting_interpretations	Conflicting_interpretations_of_pathogenicity	6.40812	29.6	0.004	0.654	D	1
254018	chr16	2122871	2122871	G	A	0.0068	exonic	TSC2	nonsynonymous SNV	TSC2:NM_001318831:exon18:c.G1642A:p.E548K,TSC2:NM_001318827:exon20:c.G2131A:p.E711K,TSC2:NM_001318829:exon20:c.G2095A:p.E699K,TSC2:NM_000548:exon21:c.G2242A:p.E748K,TSC2:NM_001077183:exon21:c.G2242A:p.E748K,TSC2:NM_001114382:exon21:c.G2242A:p.E748K,TSC2:NM_001318832:exon21:c.G2275A:p.E759K	tuberous sclerosis 2	FUNCTION: In complex with TSC1, this tumor suppressor inhibits the nutrient-mediated or growth factor-stimulated phosphorylation of S6K1 and EIF4EBP1 by negatively regulating mTORC1 signaling. Acts as a GTPase-activating protein (GAP) for the small GTPase RHEB, a direct activator of the protein kinase activity of mTORC1. May also play a role in microtubule-mediated protein transport. Also stimula…	DISEASE: Tuberous sclerosis 2 (TSC2) [MIM:613254]: An autosomal dominant multi-system disorder that affects especially the brain, kidneys, heart, and skin. It is characterized by hamartomas (benign overgrowths predominantly of a cell or tissue type that occurs normally in the organ) and hamartias (developmental abnormalities of tissue combination). Clinical manifestations include epilepsy, learni…	TISSUE SPECIFICITY: Liver, brain, heart, lymphocytes, fibroblasts, biliary epithelium, pancreas, skeletal muscle, kidney, lung and placenta.;	lymphoreticular;medulla oblongata;ovary;sympathetic chain;skin;bone marrow;retina;prostate;optic nerve;frontal lobe;cochlea;endometrium;thyroid;iris;germinal center;brain;heart;cartilage;tongue;blood;lens;skeletal muscle;breast;epididymis;visual apparatus;macula lutea;liver;cervix;spleen;mammary gland;colon;parathyroid;choroid;fovea centralis;uterus;larynx;bone;testis;unclassifiable (Anatomical S…	thyroid;	0.87806	0.38966	-2.5369	0.872847	455.73	4.43628	.	.	.	.	.	.	.	.	.	.	.	.	.	.	.	.	.	.	.	.	.	5.63698	26.6	0.01	0.614	D	0.65
341348	chr16	2124194	2124194	C	T	0.0068	intronic	TSC2	.	.	tuberous sclerosis 2	FUNCTION: In complex with TSC1, this tumor suppressor inhibits the nutrient-mediated or growth factor-stimulated phosphorylation of S6K1 and EIF4EBP1 by negatively regulating mTORC1 signaling. Acts as a GTPase-activating protein (GAP) for the small GTPase RHEB, a direct activator of the protein kinase activity of mTORC1. May also play a role in microtubule-mediated protein transport. Also stimula…	DISEASE: Tuberous sclerosis 2 (TSC2) [MIM:613254]: An autosomal dominant multi-system disorder that affects especially the brain, kidneys, heart, and skin. It is characterized by hamartomas (benign overgrowths predominantly of a cell or tissue type that occurs normally in the organ) and hamartias (developmental abnormalities of tissue combination). Clinical manifestations include epilepsy, learni…	TISSUE SPECIFICITY: Liver, brain, heart, lymphocytes, fibroblasts, biliary epithelium, pancreas, skeletal muscle, kidney, lung and placenta.;	lymphoreticular;medulla oblongata;ovary;sympathetic chain;skin;bone marrow;retina;prostate;optic nerve;frontal lobe;cochlea;endometrium;thyroid;iris;germinal center;brain;heart;cartilage;tongue;blood;lens;skeletal muscle;breast;epididymis;visual apparatus;macula lutea;liver;cervix;spleen;mammary gland;colon;parathyroid;choroid;fovea centralis;uterus;larynx;bone;testis;unclassifiable (Anatomical S…	thyroid;	0.87806	0.38966	-2.5369	0.872847	455.73	4.43628	.	.	.	.	.	.	.	.	.	.	.	.	.	.	.	.	.	.	.	.	.	.	.	.	.	.	.
310229	chr16	2129166	2129166	G	A	0.0068	exonic	TSC2	nonsynonymous SNV	TSC2:NM_001318831:exon23:c.G2368A:p.V790I,TSC2:NM_001318827:exon25:c.G2860A:p.V954I,TSC2:NM_001318829:exon25:c.G2824A:p.V942I,TSC2:NM_001077183:exon26:c.G2968A:p.V990I,TSC2:NM_001318832:exon26:c.G3001A:p.V1001I,TSC2:NM_000548:exon27:c.G3100A:p.V1034I,TSC2:NM_001114382:exon27:c.G3100A:p.V1034I	tuberous sclerosis 2	FUNCTION: In complex with TSC1, this tumor suppressor inhibits the nutrient-mediated or growth factor-stimulated phosphorylation of S6K1 and EIF4EBP1 by negatively regulating mTORC1 signaling. Acts as a GTPase-activating protein (GAP) for the small GTPase RHEB, a direct activator of the protein kinase activity of mTORC1. May also play a role in microtubule-mediated protein transport. Also stimula…	DISEASE: Tuberous sclerosis 2 (TSC2) [MIM:613254]: An autosomal dominant multi-system disorder that affects especially the brain, kidneys, heart, and skin. It is characterized by hamartomas (benign overgrowths predominantly of a cell or tissue type that occurs normally in the organ) and hamartias (developmental abnormalities of tissue combination). Clinical manifestations include epilepsy, learni…	TISSUE SPECIFICITY: Liver, brain, heart, lymphocytes, fibroblasts, biliary epithelium, pancreas, skeletal muscle, kidney, lung and placenta.;	lymphoreticular;medulla oblongata;ovary;sympathetic chain;skin;bone marrow;retina;prostate;optic nerve;frontal lobe;cochlea;endometrium;thyroid;iris;germinal center;brain;heart;cartilage;tongue;blood;lens;skeletal muscle;breast;epididymis;visual apparatus;macula lutea;liver;cervix;spleen;mammary gland;colon;parathyroid;choroid;fovea centralis;uterus;larynx;bone;testis;unclassifiable (Anatomical S…	thyroid;	0.87806	0.38966	-2.5369	0.872847	455.73	4.43628	4.991e-05	9.72e-05	0	0	0	6.086e-05	0	6.058e-05	3.233e-05	0	0	0	0	0	6.673e-05	0	374117	Hereditary_cancer-predisposing_syndrome|Tuberous_sclerosis_2|not_specified	MedGen:C0027672,SNOMED_CT:699346009|MedGen:C1860707,OMIM:613254|MedGen:CN169374	criteria_provided,_conflicting_interpretations	Conflicting_interpretations_of_pathogenicity	5.4819	26.2	0.034	0.443	D	0.978
299528	chr9	100437315	100437315	A	T	0.0068	UTR3	XPA	.	NM_000380:c.*406T>A	xeroderma pigmentosum, complementation group A	FUNCTION: Involved in DNA excision repair. Initiates repair by binding to damaged sites with various affinities, depending on the photoproduct and the transcriptional state of the region. Required for UV-induced CHEK1 phosphorylation and the recruitment of CEP164 to cyclobutane pyrimidine dimmers (CPD), sites of DNA damage after UV irradiation. {ECO:0000269|PubMed:19197159}.;	DISEASE: Xeroderma pigmentosum complementation group A (XP-A) [MIM:278700]: An autosomal recessive pigmentary skin disorder characterized by solar hypersensitivity of the skin, high predisposition for developing cancers on areas exposed to sunlight and, in some cases, neurological abnormalities. The skin develops marked freckling and other pigmentation abnormalities. XP-A patients show the most s…	TISSUE SPECIFICITY: Expressed in various cell lines and in skin fibroblasts. {ECO:0000269|PubMed:1918083, ECO:0000269|PubMed:8543191}.;	.	.	0.29248	0.55257	0.681699	84.9316	136.714	2.54137	.	.	.	.	.	.	.	.	.	.	.	.	.	.	.	.	.	.	.	.	.	.	.	.	.	.	.
335690	chr9	100437465	100437465	C	G	0.0068	UTR3	XPA	.	NM_000380:c.*256G>C	xeroderma pigmentosum, complementation group A	FUNCTION: Involved in DNA excision repair. Initiates repair by binding to damaged sites with various affinities, depending on the photoproduct and the transcriptional state of the region. Required for UV-induced CHEK1 phosphorylation and the recruitment of CEP164 to cyclobutane pyrimidine dimmers (CPD), sites of DNA damage after UV irradiation. {ECO:0000269|PubMed:19197159}.;	DISEASE: Xeroderma pigmentosum complementation group A (XP-A) [MIM:278700]: An autosomal recessive pigmentary skin disorder characterized by solar hypersensitivity of the skin, high predisposition for developing cancers on areas exposed to sunlight and, in some cases, neurological abnormalities. The skin develops marked freckling and other pigmentation abnormalities. XP-A patients show the most s…	TISSUE SPECIFICITY: Expressed in various cell lines and in skin fibroblasts. {ECO:0000269|PubMed:1918083, ECO:0000269|PubMed:8543191}.;	.	.	0.29248	0.55257	0.681699	84.9316	136.714	2.54137	.	.	.	.	.	.	.	.	9.687e-05	0	0	0	0	0	0.0002	0	319622	Xeroderma_pigmentosum	MedGen:C0043346,Orphanet:ORPHA910,SNOMED_CT:44600005	criteria_provided,_single_submitter	Uncertain_significance	.	.	.	.	.	.
279233	chr9	100459648	100459648	T	G	0.0068	UTR5	XPA	.	NM_000380:c.-74A>C	xeroderma pigmentosum, complementation group A	FUNCTION: Involved in DNA excision repair. Initiates repair by binding to damaged sites with various affinities, depending on the photoproduct and the transcriptional state of the region. Required for UV-induced CHEK1 phosphorylation and the recruitment of CEP164 to cyclobutane pyrimidine dimmers (CPD), sites of DNA damage after UV irradiation. {ECO:0000269|PubMed:19197159}.;	DISEASE: Xeroderma pigmentosum complementation group A (XP-A) [MIM:278700]: An autosomal recessive pigmentary skin disorder characterized by solar hypersensitivity of the skin, high predisposition for developing cancers on areas exposed to sunlight and, in some cases, neurological abnormalities. The skin develops marked freckling and other pigmentation abnormalities. XP-A patients show the most s…	TISSUE SPECIFICITY: Expressed in various cell lines and in skin fibroblasts. {ECO:0000269|PubMed:1918083, ECO:0000269|PubMed:8543191}.;	.	.	0.29248	0.55257	0.681699	84.9316	136.714	2.54137	0.0007	0	0.0002	0	0	0.0012	0	0	0.0004	0.0002	0	0.0099	0	0	0.0005	0	313811	Xeroderma_pigmentosum	MedGen:C0043346,Orphanet:ORPHA910,SNOMED_CT:44600005	criteria_provided,_single_submitter	Uncertain_significance	.	.	.	.	.	.
348974	chr9	100437486	100437487	TG	-	0.0068	UTR3	XPA	.	NM_000380:c.*235_*234delCA	xeroderma pigmentosum, complementation group A	FUNCTION: Involved in DNA excision repair. Initiates repair by binding to damaged sites with various affinities, depending on the photoproduct and the transcriptional state of the region. Required for UV-induced CHEK1 phosphorylation and the recruitment of CEP164 to cyclobutane pyrimidine dimmers (CPD), sites of DNA damage after UV irradiation. {ECO:0000269|PubMed:19197159}.;	DISEASE: Xeroderma pigmentosum complementation group A (XP-A) [MIM:278700]: An autosomal recessive pigmentary skin disorder characterized by solar hypersensitivity of the skin, high predisposition for developing cancers on areas exposed to sunlight and, in some cases, neurological abnormalities. The skin develops marked freckling and other pigmentation abnormalities. XP-A patients show the most s…	TISSUE SPECIFICITY: Expressed in various cell lines and in skin fibroblasts. {ECO:0000269|PubMed:1918083, ECO:0000269|PubMed:8543191}.;	.	.	0.29248	0.55257	0.681699	84.9316	136.714	2.54137	0.0017	0	0	0	.	0.0049	0	0.0007	0.0015	0.0002	0	0.0033	0	0.0003	0.0027	0.001	319623	Xeroderma_pigmentosum	MedGen:C0043346,Orphanet:ORPHA910,SNOMED_CT:44600005	criteria_provided,_single_submitter	Uncertain_significance	.	.	.	.	.	.
353771	chr9	100459648	100459648	T	G	0.0068	UTR5	XPA	.	NM_000380:c.-74A>C	xeroderma pigmentosum, complementation group A	FUNCTION: Involved in DNA excision repair. Initiates repair by binding to damaged sites with various affinities, depending on the photoproduct and the transcriptional state of the region. Required for UV-induced CHEK1 phosphorylation and the recruitment of CEP164 to cyclobutane pyrimidine dimmers (CPD), sites of DNA damage after UV irradiation. {ECO:0000269|PubMed:19197159}.;	DISEASE: Xeroderma pigmentosum complementation group A (XP-A) [MIM:278700]: An autosomal recessive pigmentary skin disorder characterized by solar hypersensitivity of the skin, high predisposition for developing cancers on areas exposed to sunlight and, in some cases, neurological abnormalities. The skin develops marked freckling and other pigmentation abnormalities. XP-A patients show the most s…	TISSUE SPECIFICITY: Expressed in various cell lines and in skin fibroblasts. {ECO:0000269|PubMed:1918083, ECO:0000269|PubMed:8543191}.;	.	.	0.29248	0.55257	0.681699	84.9316	136.714	2.54137	0.0007	0	0.0002	0	0	0.0012	0	0	0.0004	0.0002	0	0.0099	0	0	0.0005	0	313811	Xeroderma_pigmentosum	MedGen:C0043346,Orphanet:ORPHA910,SNOMED_CT:44600005	criteria_provided,_single_submitter	Uncertain_significance	.	.	.	.	.	.
341471	chr3	14220075	14220075	T	C	0.0068	UTR5	XPC	.	NM_004628:c.-7A>G	xeroderma pigmentosum, complementation group C	FUNCTION: Involved in global genome nucleotide excision repair (GG-NER) by acting as damage sensing and DNA-binding factor component of the XPC complex. Has only a low DNA repair activity by itself which is stimulated by RAD23B and RAD23A. Has a preference to bind DNA containing a short single-stranded segment but not to damaged oligonucleotides. This feature is proposed to be related to a dynami…	DISEASE: Xeroderma pigmentosum complementation group C (XP-C) [MIM:278720]: An autosomal recessive pigmentary skin disorder characterized by solar hypersensitivity of the skin, high predisposition for developing cancers on areas exposed to sunlight and, in some cases, neurological abnormalities. The skin develops marked freckling and other pigmentation abnormalities. {ECO:0000269|PubMed:10766188,…	.	smooth muscle;ovary;sympathetic chain;colon;parathyroid;choroid;skin;retina;bone marrow;uterus;prostate;optic nerve;whole body;frontal lobe;endometrium;bone;thyroid;testis;germinal center;brain;artery;unclassifiable (Anatomical System);lymph node;cartilage;heart;islets of Langerhans;hypothalamus;muscle;pharynx;blood;skeletal muscle;breast;pancreas;lung;nasopharynx;trabecular meshwork;placenta;vis…	parietal lobe;	0.28185	0.48408	0.451921	78.0373	310.385	3.74818	8.503e-05	0	0	0	0	3.097e-05	0.0023	0.0004	3.23e-05	0.0001	0	0	0	0	0	0	.	.	.	.	.	.	.	.	.	.	.
299405	chr3	14220114	14220114	C	G	0.0068	UTR5	XPC	.	NM_004628:c.-46G>C	xeroderma pigmentosum, complementation group C	FUNCTION: Involved in global genome nucleotide excision repair (GG-NER) by acting as damage sensing and DNA-binding factor component of the XPC complex. Has only a low DNA repair activity by itself which is stimulated by RAD23B and RAD23A. Has a preference to bind DNA containing a short single-stranded segment but not to damaged oligonucleotides. This feature is proposed to be related to a dynami…	DISEASE: Xeroderma pigmentosum complementation group C (XP-C) [MIM:278720]: An autosomal recessive pigmentary skin disorder characterized by solar hypersensitivity of the skin, high predisposition for developing cancers on areas exposed to sunlight and, in some cases, neurological abnormalities. The skin develops marked freckling and other pigmentation abnormalities. {ECO:0000269|PubMed:10766188,…	.	smooth muscle;ovary;sympathetic chain;colon;parathyroid;choroid;skin;retina;bone marrow;uterus;prostate;optic nerve;whole body;frontal lobe;endometrium;bone;thyroid;testis;germinal center;brain;artery;unclassifiable (Anatomical System);lymph node;cartilage;heart;islets of Langerhans;hypothalamus;muscle;pharynx;blood;skeletal muscle;breast;pancreas;lung;nasopharynx;trabecular meshwork;placenta;vis…	parietal lobe;	0.28185	0.48408	0.451921	78.0373	310.385	3.74818	0.0002	0.0001	0	0	0	0.0003	0	0	0.0004	0	0	0	0	0	0.0009	0	.	.	.	.	.	.	.	.	.	.	.
299405	chr3	14220123	14220123	C	A	0.0068	UTR5	XPC	.	NM_004628:c.-55G>T	xeroderma pigmentosum, complementation group C	FUNCTION: Involved in global genome nucleotide excision repair (GG-NER) by acting as damage sensing and DNA-binding factor component of the XPC complex. Has only a low DNA repair activity by itself which is stimulated by RAD23B and RAD23A. Has a preference to bind DNA containing a short single-stranded segment but not to damaged oligonucleotides. This feature is proposed to be related to a dynami…	DISEASE: Xeroderma pigmentosum complementation group C (XP-C) [MIM:278720]: An autosomal recessive pigmentary skin disorder characterized by solar hypersensitivity of the skin, high predisposition for developing cancers on areas exposed to sunlight and, in some cases, neurological abnormalities. The skin develops marked freckling and other pigmentation abnormalities. {ECO:0000269|PubMed:10766188,…	.	smooth muscle;ovary;sympathetic chain;colon;parathyroid;choroid;skin;retina;bone marrow;uterus;prostate;optic nerve;whole body;frontal lobe;endometrium;bone;thyroid;testis;germinal center;brain;artery;unclassifiable (Anatomical System);lymph node;cartilage;heart;islets of Langerhans;hypothalamus;muscle;pharynx;blood;skeletal muscle;breast;pancreas;lung;nasopharynx;trabecular meshwork;placenta;vis…	parietal lobe;	0.28185	0.48408	0.451921	78.0373	310.385	3.74818	0.0002	0.0001	0	0	0	0.0004	0	0	0.0005	0	0	0	0	0	0.0009	0	292777	Xeroderma_pigmentosum	MedGen:C0043346,Orphanet:ORPHA910,SNOMED_CT:44600005	criteria_provided,_single_submitter	Uncertain_significance	.	.	.	.	.	.
[truncated: 88 more columns]
